# Supplementary material for: Cooperative Catalytic Coupling of Benzyl Chlorides and Bromides with Electron-Deficient Alkenes
Source: Org Lett. 2024 Jun 19;26(25):5248–52. doi: 10.1021/acs.orglett.4c01413 (PMC11217938; doi:10.1021/acs.orglett.4c01413)
Supplement: Supplementary file 2 — ol4c01413_si_002.zip [file ol4c01413_si_002.zip]

Archive with 2,010 entries (1,654 files):
- FID for publication/1a/
- FID for publication/1a/Primary_NMR_Data_files/
- FID for publication/1a/Primary_NMR_Data_files/1H/
- FID for publication/1a/Primary_NMR_Data_files/1H/acqu
- FID for publication/1a/Primary_NMR_Data_files/1H/acqus
- FID for publication/1a/Primary_NMR_Data_files/1H/audita.txt
- FID for publication/1a/Primary_NMR_Data_files/1H/fid
- FID for publication/1a/Primary_NMR_Data_files/1H/format.temp
- FID for publication/1a/Primary_NMR_Data_files/1H/fq1list
- FID for publication/1a/Primary_NMR_Data_files/1H/pdata/
- FID for publication/1a/Primary_NMR_Data_files/1H/pdata/1/
- FID for publication/1a/Primary_NMR_Data_files/1H/pdata/1/1i
- FID for publication/1a/Primary_NMR_Data_files/1H/pdata/1/1r
- FID for publication/1a/Primary_NMR_Data_files/1H/pdata/1/auditp.txt
- FID for publication/1a/Primary_NMR_Data_files/1H/pdata/1/email_RH-3056-4_11_1.pdf
- FID for publication/1a/Primary_NMR_Data_files/1H/pdata/1/intrng
- FID for publication/1a/Primary_NMR_Data_files/1H/pdata/1/outd
- FID for publication/1a/Primary_NMR_Data_files/1H/pdata/1/parm.txt
- FID for publication/1a/Primary_NMR_Data_files/1H/pdata/1/peaklist.xml
- FID for publication/1a/Primary_NMR_Data_files/1H/pdata/1/peakrng
- FID for publication/1a/Primary_NMR_Data_files/1H/pdata/1/peaks
- FID for publication/1a/Primary_NMR_Data_files/1H/pdata/1/proc
- FID for publication/1a/Primary_NMR_Data_files/1H/pdata/1/procs
- FID for publication/1a/Primary_NMR_Data_files/1H/pdata/1/title
- FID for publication/1a/Primary_NMR_Data_files/1H/precom.output
- FID for publication/1a/Primary_NMR_Data_files/1H/prosol_History
- FID for publication/1a/Primary_NMR_Data_files/1H/pulseprogram
- FID for publication/1a/Primary_NMR_Data_files/1H/scon2
- FID for publication/1a/Primary_NMR_Data_files/1H/shimvalues
- FID for publication/1a/Primary_NMR_Data_files/1H/specpar
- FID for publication/1a/Primary_NMR_Data_files/1H/stanprogram4540
- FID for publication/1a/Primary_NMR_Data_files/1H/uxnmr.info
- FID for publication/1a/Primary_NMR_Data_files/1H/uxnmr.par
- FID for publication/1a/Primary_NMR_Data_files/1H/vtc_pid_settings
- FID for publication/1a/Processed_spectra.mnova
- FID for publication/1b/
- FID for publication/1b/Primary_NMR_data_Files/
- FID for publication/1b/Primary_NMR_data_Files/1H/
- FID for publication/1b/Primary_NMR_data_Files/1H/acqu
- FID for publication/1b/Primary_NMR_data_Files/1H/acqus
- FID for publication/1b/Primary_NMR_data_Files/1H/audita.txt
- FID for publication/1b/Primary_NMR_data_Files/1H/fid
- FID for publication/1b/Primary_NMR_data_Files/1H/format.temp
- FID for publication/1b/Primary_NMR_data_Files/1H/fq1list
- FID for publication/1b/Primary_NMR_data_Files/1H/pdata/
- FID for publication/1b/Primary_NMR_data_Files/1H/pdata/1/
- FID for publication/1b/Primary_NMR_data_Files/1H/pdata/1/1i
- FID for publication/1b/Primary_NMR_data_Files/1H/pdata/1/1r
- FID for publication/1b/Primary_NMR_data_Files/1H/pdata/1/auditp.txt
- FID for publication/1b/Primary_NMR_data_Files/1H/pdata/1/email_RH-3067_10_1.pdf
- FID for publication/1b/Primary_NMR_data_Files/1H/pdata/1/intrng
- FID for publication/1b/Primary_NMR_data_Files/1H/pdata/1/outd
- FID for publication/1b/Primary_NMR_data_Files/1H/pdata/1/parm.txt
- FID for publication/1b/Primary_NMR_data_Files/1H/pdata/1/peaklist.xml
- FID for publication/1b/Primary_NMR_data_Files/1H/pdata/1/peakrng
- FID for publication/1b/Primary_NMR_data_Files/1H/pdata/1/peaks
- FID for publication/1b/Primary_NMR_data_Files/1H/pdata/1/proc
- FID for publication/1b/Primary_NMR_data_Files/1H/pdata/1/procs
- FID for publication/1b/Primary_NMR_data_Files/1H/pdata/1/title
- FID for publication/1b/Primary_NMR_data_Files/1H/precom.output
- FID for publication/1b/Primary_NMR_data_Files/1H/prosol_History
- FID for publication/1b/Primary_NMR_data_Files/1H/pulseprogram
- FID for publication/1b/Primary_NMR_data_Files/1H/scon2
- FID for publication/1b/Primary_NMR_data_Files/1H/shimvalues
- FID for publication/1b/Primary_NMR_data_Files/1H/specpar
- FID for publication/1b/Primary_NMR_data_Files/1H/stanprogram4540
- FID for publication/1b/Primary_NMR_data_Files/1H/uxnmr.info
- FID for publication/1b/Primary_NMR_data_Files/1H/uxnmr.par
- FID for publication/1b/Primary_NMR_data_Files/1H/vtc_pid_settings
- FID for publication/1b/Processed_spectra.mnova
- FID for publication/1c/
- FID for publication/1c/Primary_NMR_data_files/
- FID for publication/1c/Primary_NMR_data_files/1H/
- FID for publication/1c/Primary_NMR_data_files/1H/acqu
- FID for publication/1c/Primary_NMR_data_files/1H/acqus
- FID for publication/1c/Primary_NMR_data_files/1H/audita.txt
- FID for publication/1c/Primary_NMR_data_files/1H/fid
- FID for publication/1c/Primary_NMR_data_files/1H/format.temp
- FID for publication/1c/Primary_NMR_data_files/1H/fq1list
- FID for publication/1c/Primary_NMR_data_files/1H/pdata/
- FID for publication/1c/Primary_NMR_data_files/1H/pdata/1/
- FID for publication/1c/Primary_NMR_data_files/1H/pdata/1/1i
- FID for publication/1c/Primary_NMR_data_files/1H/pdata/1/1r
- FID for publication/1c/Primary_NMR_data_files/1H/pdata/1/auditp.txt
- FID for publication/1c/Primary_NMR_data_files/1H/pdata/1/email_RH-3068_10_1.pdf
- FID for publication/1c/Primary_NMR_data_files/1H/pdata/1/intrng
- FID for publication/1c/Primary_NMR_data_files/1H/pdata/1/outd
- FID for publication/1c/Primary_NMR_data_files/1H/pdata/1/parm.txt
- FID for publication/1c/Primary_NMR_data_files/1H/pdata/1/peaklist.xml
- FID for publication/1c/Primary_NMR_data_files/1H/pdata/1/peakrng
- FID for publication/1c/Primary_NMR_data_files/1H/pdata/1/peaks
- FID for publication/1c/Primary_NMR_data_files/1H/pdata/1/proc
- FID for publication/1c/Primary_NMR_data_files/1H/pdata/1/procs
- FID for publication/1c/Primary_NMR_data_files/1H/pdata/1/title
- FID for publication/1c/Primary_NMR_data_files/1H/precom.output
- FID for publication/1c/Primary_NMR_data_files/1H/prosol_History
- FID for publication/1c/Primary_NMR_data_files/1H/pulseprogram
- FID for publication/1c/Primary_NMR_data_files/1H/scon2
- FID for publication/1c/Primary_NMR_data_files/1H/shimvalues
- FID for publication/1c/Primary_NMR_data_files/1H/specpar
- FID for publication/1c/Primary_NMR_data_files/1H/stanprogram4540
- FID for publication/1c/Primary_NMR_data_files/1H/uxnmr.info
- FID for publication/1c/Primary_NMR_data_files/1H/uxnmr.par
- FID for publication/1c/Primary_NMR_data_files/1H/vtc_pid_settings
- FID for publication/1c/Processed_spectra.mnova
- FID for publication/1d/
- FID for publication/1d/Primary_NMR_data_files/
- FID for publication/1d/Primary_NMR_data_files/1H/
- FID for publication/1d/Primary_NMR_data_files/1H/acqu
- FID for publication/1d/Primary_NMR_data_files/1H/acqus
- FID for publication/1d/Primary_NMR_data_files/1H/audita.txt
- FID for publication/1d/Primary_NMR_data_files/1H/fid
- FID for publication/1d/Primary_NMR_data_files/1H/format.temp
- FID for publication/1d/Primary_NMR_data_files/1H/fq1list
- FID for publication/1d/Primary_NMR_data_files/1H/pdata/
- FID for publication/1d/Primary_NMR_data_files/1H/pdata/1/
- FID for publication/1d/Primary_NMR_data_files/1H/pdata/1/1i
- FID for publication/1d/Primary_NMR_data_files/1H/pdata/1/1r
- FID for publication/1d/Primary_NMR_data_files/1H/pdata/1/auditp.txt
- FID for publication/1d/Primary_NMR_data_files/1H/pdata/1/email_RH-3082_10_1.pdf
- FID for publication/1d/Primary_NMR_data_files/1H/pdata/1/intrng
- FID for publication/1d/Primary_NMR_data_files/1H/pdata/1/outd
- FID for publication/1d/Primary_NMR_data_files/1H/pdata/1/parm.txt
- FID for publication/1d/Primary_NMR_data_files/1H/pdata/1/peaklist.xml
- FID for publication/1d/Primary_NMR_data_files/1H/pdata/1/peakrng
- FID for publication/1d/Primary_NMR_data_files/1H/pdata/1/peaks
- FID for publication/1d/Primary_NMR_data_files/1H/pdata/1/proc
- FID for publication/1d/Primary_NMR_data_files/1H/pdata/1/procs
- FID for publication/1d/Primary_NMR_data_files/1H/pdata/1/title
- FID for publication/1d/Primary_NMR_data_files/1H/precom.output
- FID for publication/1d/Primary_NMR_data_files/1H/prosol_History
- FID for publication/1d/Primary_NMR_data_files/1H/pulseprogram
- FID for publication/1d/Primary_NMR_data_files/1H/scon2
- FID for publication/1d/Primary_NMR_data_files/1H/shimvalues
- FID for publication/1d/Primary_NMR_data_files/1H/specpar
- FID for publication/1d/Primary_NMR_data_files/1H/stanprogram2296
- FID for publication/1d/Primary_NMR_data_files/1H/uxnmr.info
- FID for publication/1d/Primary_NMR_data_files/1H/uxnmr.par
- FID for publication/1d/Primary_NMR_data_files/1H/vtc_pid_settings
- FID for publication/1d/Processed_spectra.mnova
- FID for publication/1e/
- FID for publication/1e/Primary_NMR_data_files/
- FID for publication/1e/Primary_NMR_data_files/1H/
- FID for publication/1e/Primary_NMR_data_files/1H/acqu
- FID for publication/1e/Primary_NMR_data_files/1H/acqus
- FID for publication/1e/Primary_NMR_data_files/1H/audita.txt
- FID for publication/1e/Primary_NMR_data_files/1H/fid
- FID for publication/1e/Primary_NMR_data_files/1H/format.temp
- FID for publication/1e/Primary_NMR_data_files/1H/fq1list
- FID for publication/1e/Primary_NMR_data_files/1H/pdata/
- FID for publication/1e/Primary_NMR_data_files/1H/pdata/1/
- FID for publication/1e/Primary_NMR_data_files/1H/pdata/1/1e.mnova
- FID for publication/1e/Primary_NMR_data_files/1H/pdata/1/1i
- FID for publication/1e/Primary_NMR_data_files/1H/pdata/1/1r
- FID for publication/1e/Primary_NMR_data_files/1H/pdata/1/auditp.txt
- FID for publication/1e/Primary_NMR_data_files/1H/pdata/1/email_RH-3057_10_1.pdf
- FID for publication/1e/Primary_NMR_data_files/1H/pdata/1/intrng
- FID for publication/1e/Primary_NMR_data_files/1H/pdata/1/outd
- FID for publication/1e/Primary_NMR_data_files/1H/pdata/1/parm.txt
- FID for publication/1e/Primary_NMR_data_files/1H/pdata/1/peaklist.xml
- FID for publication/1e/Primary_NMR_data_files/1H/pdata/1/peakrng
- FID for publication/1e/Primary_NMR_data_files/1H/pdata/1/peaks
- FID for publication/1e/Primary_NMR_data_files/1H/pdata/1/proc
- FID for publication/1e/Primary_NMR_data_files/1H/pdata/1/procs
- FID for publication/1e/Primary_NMR_data_files/1H/pdata/1/title
- FID for publication/1e/Primary_NMR_data_files/1H/precom.output
- FID for publication/1e/Primary_NMR_data_files/1H/prosol_History
- FID for publication/1e/Primary_NMR_data_files/1H/pulseprogram
- FID for publication/1e/Primary_NMR_data_files/1H/scon2
- FID for publication/1e/Primary_NMR_data_files/1H/shimvalues
- FID for publication/1e/Primary_NMR_data_files/1H/specpar
- FID for publication/1e/Primary_NMR_data_files/1H/stanprogram4540
- FID for publication/1e/Primary_NMR_data_files/1H/uxnmr.info
- FID for publication/1e/Primary_NMR_data_files/1H/uxnmr.par
- FID for publication/1e/Primary_NMR_data_files/1H/vtc_pid_settings
- FID for publication/1e/Processed_spectra/
- FID for publication/1e/Processed_spectra/SI-paper-1_v3_RH.docx.mnova
- FID for publication/1f/
- FID for publication/1f/Primary_NMR_data_files/
- FID for publication/1f/Primary_NMR_data_files/1H/
- FID for publication/1f/Primary_NMR_data_files/1H/acqu
- FID for publication/1f/Primary_NMR_data_files/1H/acqus
- FID for publication/1f/Primary_NMR_data_files/1H/audita.txt
- FID for publication/1f/Primary_NMR_data_files/1H/fid
- FID for publication/1f/Primary_NMR_data_files/1H/format.temp
- FID for publication/1f/Primary_NMR_data_files/1H/fq1list
- FID for publication/1f/Primary_NMR_data_files/1H/pdata/
- FID for publication/1f/Primary_NMR_data_files/1H/pdata/1/
- FID for publication/1f/Primary_NMR_data_files/1H/pdata/1/1i
- FID for publication/1f/Primary_NMR_data_files/1H/pdata/1/1r
- FID for publication/1f/Primary_NMR_data_files/1H/pdata/1/auditp.txt
- FID for publication/1f/Primary_NMR_data_files/1H/pdata/1/email_RH-3073-col_10_1.pdf
- FID for publication/1f/Primary_NMR_data_files/1H/pdata/1/intrng
- FID for publication/1f/Primary_NMR_data_files/1H/pdata/1/outd
- FID for publication/1f/Primary_NMR_data_files/1H/pdata/1/parm.txt
- FID for publication/1f/Primary_NMR_data_files/1H/pdata/1/peaklist.xml
- FID for publication/1f/Primary_NMR_data_files/1H/pdata/1/peakrng
- FID for publication/1f/Primary_NMR_data_files/1H/pdata/1/peaks
- FID for publication/1f/Primary_NMR_data_files/1H/pdata/1/proc
- FID for publication/1f/Primary_NMR_data_files/1H/pdata/1/procs
- FID for publication/1f/Primary_NMR_data_files/1H/pdata/1/title
- FID for publication/1f/Primary_NMR_data_files/1H/precom.output
- FID for publication/1f/Primary_NMR_data_files/1H/prosol_History
- FID for publication/1f/Primary_NMR_data_files/1H/pulseprogram
- FID for publication/1f/Primary_NMR_data_files/1H/scon2
- FID for publication/1f/Primary_NMR_data_files/1H/shimvalues
- FID for publication/1f/Primary_NMR_data_files/1H/specpar
- FID for publication/1f/Primary_NMR_data_files/1H/stanprogram2296
- FID for publication/1f/Primary_NMR_data_files/1H/uxnmr.info
- FID for publication/1f/Primary_NMR_data_files/1H/uxnmr.par
- FID for publication/1f/Primary_NMR_data_files/1H/vtc_pid_settings
- FID for publication/1f/Processed_spectra.mnova
- FID for publication/3a/
- FID for publication/3a/Primary_NMR_data_files/
- FID for publication/3a/Primary_NMR_data_files/13C/
- FID for publication/3a/Primary_NMR_data_files/13C/1/
- FID for publication/3a/Primary_NMR_data_files/13C/1/acqu
- FID for publication/3a/Primary_NMR_data_files/13C/1/acqus
- FID for publication/3a/Primary_NMR_data_files/13C/1/adcInfo_TRX3.xml
- FID for publication/3a/Primary_NMR_data_files/13C/1/audita.txt
- FID for publication/3a/Primary_NMR_data_files/13C/1/fid
- FID for publication/3a/Primary_NMR_data_files/13C/1/format.ased
- FID for publication/3a/Primary_NMR_data_files/13C/1/format.temp
- FID for publication/3a/Primary_NMR_data_files/13C/1/lists/
- FID for publication/3a/Primary_NMR_data_files/13C/1/lists/cpd/
- FID for publication/3a/Primary_NMR_data_files/13C/1/lists/cpd/waltz65
- FID for publication/3a/Primary_NMR_data_files/13C/1/lists/form/
- FID for publication/3a/Primary_NMR_data_files/13C/1/lists/form/plot_acqu.form
- FID for publication/3a/Primary_NMR_data_files/13C/1/lists/pp/
- FID for publication/3a/Primary_NMR_data_files/13C/1/lists/pp/Avance.incl
- FID for publication/3a/Primary_NMR_data_files/13C/1/lists/pp/Delay.incl
- FID for publication/3a/Primary_NMR_data_files/13C/1/lists/pp/zgpg30
- FID for publication/3a/Primary_NMR_data_files/13C/1/pdata/
- FID for publication/3a/Primary_NMR_data_files/13C/1/pdata/1/
- FID for publication/3a/Primary_NMR_data_files/13C/1/pdata/1/1i
- FID for publication/3a/Primary_NMR_data_files/13C/1/pdata/1/1r
- FID for publication/3a/Primary_NMR_data_files/13C/1/pdata/1/auditp.txt
- FID for publication/3a/Primary_NMR_data_files/13C/1/pdata/1/outd
- FID for publication/3a/Primary_NMR_data_files/13C/1/pdata/1/proc
- FID for publication/3a/Primary_NMR_data_files/13C/1/pdata/1/procs
- FID for publication/3a/Primary_NMR_data_files/13C/1/pdata/1/thumb.png
- FID for publication/3a/Primary_NMR_data_files/13C/1/pdata/1/title
- FID for publication/3a/Primary_NMR_data_files/13C/1/preemp_default_Z161768_0005
- FID for publication/3a/Primary_NMR_data_files/13C/1/pulseprogram.precomp
- FID for publication/3a/Primary_NMR_data_files/13C/1/scon2
- FID for publication/3a/Primary_NMR_data_files/13C/1/shimvalues
- FID for publication/3a/Primary_NMR_data_files/13C/1/specpar
- FID for publication/3a/Primary_NMR_data_files/13C/1/topshimreport
- FID for publication/3a/Primary_NMR_data_files/13C/1/uxnmr.info
- FID for publication/3a/Primary_NMR_data_files/13C/1/uxnmr.par
- FID for publication/3a/Primary_NMR_data_files/13C/1/vtc_pid_settings
- FID for publication/3a/Primary_NMR_data_files/19F/
- FID for publication/3a/Primary_NMR_data_files/19F/11/
- FID for publication/3a/Primary_NMR_data_files/19F/11/acqu
- FID for publication/3a/Primary_NMR_data_files/19F/11/acqus
- FID for publication/3a/Primary_NMR_data_files/19F/11/audita.txt
- FID for publication/3a/Primary_NMR_data_files/19F/11/fid
- FID for publication/3a/Primary_NMR_data_files/19F/11/format.temp
- FID for publication/3a/Primary_NMR_data_files/19F/11/fq1list
- FID for publication/3a/Primary_NMR_data_files/19F/11/pdata/
- FID for publication/3a/Primary_NMR_data_files/19F/11/pdata/1/
- FID for publication/3a/Primary_NMR_data_files/19F/11/pdata/1/1i
- FID for publication/3a/Primary_NMR_data_files/19F/11/pdata/1/1r
- FID for publication/3a/Primary_NMR_data_files/19F/11/pdata/1/auditp.txt
- FID for publication/3a/Primary_NMR_data_files/19F/11/pdata/1/email_RH-3033_11_1.pdf
- FID for publication/3a/Primary_NMR_data_files/19F/11/pdata/1/intrng
- FID for publication/3a/Primary_NMR_data_files/19F/11/pdata/1/outd
- FID for publication/3a/Primary_NMR_data_files/19F/11/pdata/1/parm.txt
- FID for publication/3a/Primary_NMR_data_files/19F/11/pdata/1/peaklist.xml
- FID for publication/3a/Primary_NMR_data_files/19F/11/pdata/1/peakrng
- FID for publication/3a/Primary_NMR_data_files/19F/11/pdata/1/peaks
- FID for publication/3a/Primary_NMR_data_files/19F/11/pdata/1/proc
- FID for publication/3a/Primary_NMR_data_files/19F/11/pdata/1/procs
- FID for publication/3a/Primary_NMR_data_files/19F/11/pdata/1/title
- FID for publication/3a/Primary_NMR_data_files/19F/11/precom.output
- FID for publication/3a/Primary_NMR_data_files/19F/11/prosol_History
- FID for publication/3a/Primary_NMR_data_files/19F/11/pulseprogram
- FID for publication/3a/Primary_NMR_data_files/19F/11/scon2
- FID for publication/3a/Primary_NMR_data_files/19F/11/shimvalues
- FID for publication/3a/Primary_NMR_data_files/19F/11/specpar
- FID for publication/3a/Primary_NMR_data_files/19F/11/stanprogram888
- FID for publication/3a/Primary_NMR_data_files/19F/11/uxnmr.info
- FID for publication/3a/Primary_NMR_data_files/19F/11/uxnmr.par
- FID for publication/3a/Primary_NMR_data_files/19F/11/vtc_pid_settings
- FID for publication/3a/Primary_NMR_data_files/1H/
- FID for publication/3a/Primary_NMR_data_files/1H/10/
- FID for publication/3a/Primary_NMR_data_files/1H/10/acqu
- FID for publication/3a/Primary_NMR_data_files/1H/10/acqus
- FID for publication/3a/Primary_NMR_data_files/1H/10/audita.txt
- FID for publication/3a/Primary_NMR_data_files/1H/10/fid
- FID for publication/3a/Primary_NMR_data_files/1H/10/format.temp
- FID for publication/3a/Primary_NMR_data_files/1H/10/fq1list
- FID for publication/3a/Primary_NMR_data_files/1H/10/pdata/
- FID for publication/3a/Primary_NMR_data_files/1H/10/pdata/1/
- FID for publication/3a/Primary_NMR_data_files/1H/10/pdata/1/1i
- FID for publication/3a/Primary_NMR_data_files/1H/10/pdata/1/1r
- FID for publication/3a/Primary_NMR_data_files/1H/10/pdata/1/auditp.txt
- FID for publication/3a/Primary_NMR_data_files/1H/10/pdata/1/email_RH-3033_10_1.pdf
- FID for publication/3a/Primary_NMR_data_files/1H/10/pdata/1/intrng
- FID for publication/3a/Primary_NMR_data_files/1H/10/pdata/1/outd
[truncated: 1,710 more entries]
