# Supplementary material for: Cooperative Catalytic Coupling of Benzyl Chlorides and Bromides with Electron-Deficient Alkenes
Source: Org Lett. 2024 Jun 19;26(25):5248–52. doi: 10.1021/acs.orglett.4c01413 (PMC11217938; doi:10.1021/acs.orglett.4c01413)
Supplement: Supplementary file 2 — ol4c01413_si_002.zip [file ol4c01413_si_002.zip › FID for publication/1a/Primary_NMR_Data_files/1H/pdata/1/auditp.txt]

##TITLE= Audit trail, TopSpin 3.6.0
##JCAMPDX= 5.01
##ORIGIN= Bruker BioSpin GmbH
##OWNER= nmrsu
$$ C:/NMRDATA/rhanuma/RH-3056-4/11/pdata/1/auditp.txt
##AUDIT TRAIL=  $$ (NUMBER, WHEN, WHO, WHERE, PROCESS, VERSION, WHAT)
(   1,<2024-01-18 21:17:31.605 -0600>,<nmrsu>,<PS312NMR>,<go4>,<TopSpin 3.6.0>,
      <created by zg
	started at 2024-01-18 21:16:53.463 -0600,
	POWCHK enabled, PULCHK disabled,
       configuration hash MD5:
       31 EF 33 9E 61 14 16 41 0D E1 3D 02 50 84 19 D8
       data hash MD5: 128K
       58 A8 61 0A BE 5E E9 BE 57 E7 41 E0 7F EC 76 4D>)
(   2,<2024-01-18 21:17:31.746 -0600>,<nmrsu>,<PS312NMR>,<audit>,<TopSpin 3.6.0>,
      <user comment:
       ICON-NMR User ID: rhanuma
       data hash MD5: 128K
       58 A8 61 0A BE 5E E9 BE 57 E7 41 E0 7F EC 76 4D>)
(   3,<2024-01-18 21:17:33.446 -0600>,<nmrsu>,<PS312NMR>,<proc1d>,<TopSpin 3.6.0>,
      <Start of raw data processing
       ef LB = 0.3 FT_mod = 6 PKNL = 1 SI = 64K 
       data hash MD5: 64K
       3C F4 DF 9B 03 B6 55 28 13 8B D2 9A 05 EE F0 2B>)
(   4,<2024-01-18 21:17:33.524 -0600>,<nmrsu>,<PS312NMR>,<proc1d>,<TopSpin 3.6.0>,
      <apks 
       data hash MD5: 64K
       07 FF 84 64 7B CD 8C C4 4B 9B 30 81 26 B5 F3 98>)
(   5,<2024-01-18 21:17:33.774 -0600>,<nmrsu>,<PS312NMR>,<proc1d>,<TopSpin 3.6.0>,
      <abs ABSG = 5 
       data hash MD5: 64K
       70 B7 0E D8 F5 BA 3A 24 4F 11 B0 02 58 D1 1A 0B>)
##END=

$$ hash MD5
$$ 3A 9C C2 EF 90 D0 C7 26 24 EA C7 ED D8 DB 34 C3
