# Supplementary material for: Cooperative Catalytic Coupling of Benzyl Chlorides and Bromides with Electron-Deficient Alkenes
Source: Org Lett. 2024 Jun 19;26(25):5248–52. doi: 10.1021/acs.orglett.4c01413 (PMC11217938; doi:10.1021/acs.orglett.4c01413)
Supplement: Supplementary file 2 — ol4c01413_si_002.zip [file ol4c01413_si_002.zip › FID for publication/1a/Primary_NMR_Data_files/1H/pdata/1/parm.txt]

Current Data Parameters
NAME          RH-3056-4              
EXPNO                11              
PROCNO                1              

F2 - Acquisition Parameters
Date_          20240118              
Time              21.17 h            
INSTRUM           spect              
PROBHD   Z116098_0222 (              
PULPROG          zgflqn              
TD               131072              
SOLVENT           CDCl3              
NS                   16              
DS                    4              
SWH           89285.711 Hz           
FIDRES         1.362392 Hz           
AQ            0.7340032 sec          
RG               124.73              
DW                5.600 usec         
DE                 6.50 usec         
TE                298.0 K            
D1           1.00000000 sec          
TD0                   1              
SFO1        376.4795333 MHz          
NUC1                19F              
P1                14.00 usec         
PLW1        22.00000000 W            

F2 - Processing parameters
SI                65536              
SF          376.5171850 MHz          
WDW                  EM              
SSB      0              
LB                 0.30 Hz           
GB       0              
PC                 1.00              
