# Supplementary material for: Cooperative Catalytic Coupling of Benzyl Chlorides and Bromides with Electron-Deficient Alkenes
Source: Org Lett. 2024 Jun 19;26(25):5248–52. doi: 10.1021/acs.orglett.4c01413 (PMC11217938; doi:10.1021/acs.orglett.4c01413)
Supplement: Supplementary file 2 — ol4c01413_si_002.zip [file ol4c01413_si_002.zip › FID for publication/1a/Primary_NMR_Data_files/1H/pdata/1/peaklist.xml]

<?xml version="1.0" encoding="UTF-8"?>
<PeakList>
  <PeakList1D>
    <PeakList1DHeader creator="nmrsu" date="2024-01-18T21:17:33.836-06:00" expNo="11" name="RH-3056-4" owner="" procNo="1" source="C:/NMRDATA/rhanuma">
      <PeakPickDetails>F1=18.567909ppm, F2=-218.567917ppm, MI=0.00cm, MAXI=10000.00cm, PC=1.000
      </PeakPickDetails>
    </PeakList1DHeader>
    <Peak1D F1="13.644434" intensity="4.094066e-004" type="0"/>
    <Peak1D F1="13.591395" intensity="4.143890e-004" type="0"/>
    <Peak1D F1="-34.595425" intensity="4.053625e-004" type="0"/>
    <Peak1D F1="-34.758652" intensity="3.959086e-004" type="0"/>
    <Peak1D F1="-39.234241" intensity="3.999831e-004" type="0"/>
    <Peak1D F1="-39.947220" intensity="5.095097e-004" type="0"/>
    <Peak1D F1="-40.084339" intensity="3.996349e-004" type="0"/>
    <Peak1D F1="-40.534283" intensity="4.496333e-004" type="0"/>
    <Peak1D F1="-41.373566" intensity="4.277313e-004" type="0"/>
    <Peak1D F1="-41.671944" intensity="4.196543e-004" type="0"/>
    <Peak1D F1="-43.098724" intensity="4.349248e-004" type="0"/>
    <Peak1D F1="-43.753849" intensity="4.225342e-004" type="0"/>
    <Peak1D F1="-44.108162" intensity="4.026969e-004" type="0"/>
    <Peak1D F1="-44.955181" intensity="4.778470e-004" type="0"/>
    <Peak1D F1="-47.629055" intensity="4.044977e-004" type="0"/>
    <Peak1D F1="-48.203884" intensity="4.639069e-004" type="0"/>
    <Peak1D F1="-48.258091" intensity="4.112855e-004" type="0"/>
    <Peak1D F1="-48.957573" intensity="4.477623e-004" type="0"/>
    <Peak1D F1="-50.483715" intensity="3.996076e-004" type="0"/>
    <Peak1D F1="-50.758877" intensity="5.093380e-004" type="0"/>
    <Peak1D F1="-51.370197" intensity="4.010407e-004" type="0"/>
    <Peak1D F1="-52.340630" intensity="4.204706e-004" type="0"/>
    <Peak1D F1="-52.445576" intensity="4.088960e-004" type="0"/>
    <Peak1D F1="-52.900589" intensity="4.039617e-004" type="0"/>
    <Peak1D F1="-53.139866" intensity="4.191698e-004" type="0"/>
    <Peak1D F1="-53.747723" intensity="4.047439e-004" type="0"/>
    <Peak1D F1="-54.308807" intensity="4.672618e-004" type="0"/>
    <Peak1D F1="-54.916290" intensity="4.161406e-004" type="0"/>
    <Peak1D F1="-55.416485" intensity="4.125894e-004" type="0"/>
    <Peak1D F1="-55.506069" intensity="4.683540e-004" type="0"/>
    <Peak1D F1="-56.214352" intensity="5.003660e-004" type="0"/>
    <Peak1D F1="-56.439922" intensity="4.995408e-004" type="0"/>
    <Peak1D F1="-56.676029" intensity="9.419860e-004" type="0"/>
    <Peak1D F1="-56.813473" intensity="1.029184e-003" type="0"/>
    <Peak1D F1="-56.835739" intensity="5.380355e-003" type="0"/>
    <Peak1D F1="-57.579296" intensity="4.335738e-004" type="0"/>
    <Peak1D F1="-57.721077" intensity="4.328736e-004" type="0"/>
    <Peak1D F1="-58.104805" intensity="4.491922e-004" type="0"/>
    <Peak1D F1="-58.306664" intensity="4.699522e-004" type="0"/>
    <Peak1D F1="-58.643291" intensity="4.288307e-004" type="0"/>
    <Peak1D F1="-58.751701" intensity="4.246985e-004" type="0"/>
    <Peak1D F1="-58.950905" intensity="4.105668e-004" type="0"/>
    <Peak1D F1="-59.232559" intensity="4.717904e-004" type="0"/>
    <Peak1D F1="-59.410950" intensity="4.850440e-004" type="0"/>
    <Peak1D F1="-59.754570" intensity="4.723079e-004" type="0"/>
    <Peak1D F1="-59.826721" intensity="4.954496e-004" type="0"/>
    <Peak1D F1="-60.189381" intensity="5.101468e-004" type="0"/>
    <Peak1D F1="-60.393879" intensity="5.622896e-004" type="0"/>
    <Peak1D F1="-60.571491" intensity="5.531337e-004" type="0"/>
    <Peak1D F1="-60.691597" intensity="4.912499e-004" type="0"/>
    <Peak1D F1="-60.716785" intensity="5.746939e-004" type="0"/>
    <Peak1D F1="-61.118900" intensity="6.871214e-004" type="0"/>
    <Peak1D F1="-61.274506" intensity="6.568363e-004" type="0"/>
    <Peak1D F1="-61.372444" intensity="7.537619e-004" type="0"/>
    <Peak1D F1="-61.610630" intensity="7.675641e-004" type="0"/>
    <Peak1D F1="-61.979107" intensity="1.123797e-003" type="0"/>
    <Peak1D F1="-62.200333" intensity="1.554902e-003" type="0"/>
    <Peak1D F1="-62.226734" intensity="3.314727e-003" type="0"/>
    <Peak1D F1="-62.321407" intensity="7.728909e-003" type="0"/>
    <Peak1D F1="-62.453865" intensity="8.803896e-002" type="0"/>
    <Peak1D F1="-62.519520" intensity="1.556840e-002" type="0"/>
    <Peak1D F1="-62.553669" intensity="1.134477e+000" type="0"/>
    <Peak1D F1="-62.602985" intensity="2.307435e-002" type="0"/>
    <Peak1D F1="-62.616234" intensity="2.034873e-002" type="0"/>
    <Peak1D F1="-62.652412" intensity="1.376671e-001" type="0"/>
    <Peak1D F1="-62.686180" intensity="1.500000e+001" type="0"/>
    <Peak1D F1="-62.738342" intensity="8.559927e-002" type="0"/>
    <Peak1D F1="-62.767063" intensity="3.345065e-003" type="0"/>
    <Peak1D F1="-62.779671" intensity="2.111636e-003" type="0"/>
    <Peak1D F1="-63.043327" intensity="5.691148e-003" type="0"/>
    <Peak1D F1="-63.176819" intensity="8.589923e-002" type="0"/>
    <Peak1D F1="-63.357544" intensity="1.288578e-003" type="0"/>
    <Peak1D F1="-63.467148" intensity="4.319973e-004" type="0"/>
    <Peak1D F1="-125.927322" intensity="4.281973e-004" type="0"/>
    <Peak1D F1="-128.857834" intensity="4.167992e-004" type="0"/>
    <Peak1D F1="-128.999786" intensity="4.906988e-004" type="0"/>
    <Peak1D F1="-129.658371" intensity="4.541218e-004" type="0"/>
    <Peak1D F1="-130.758392" intensity="4.663422e-004" type="0"/>
    <Peak1D F1="-130.928284" intensity="4.907743e-004" type="0"/>
    <Peak1D F1="-131.109879" intensity="4.256162e-004" type="0"/>
    <Peak1D F1="-131.264481" intensity="4.384274e-004" type="0"/>
    <Peak1D F1="-131.571823" intensity="4.306524e-004" type="0"/>
    <Peak1D F1="-132.075378" intensity="4.608591e-004" type="0"/>
    <Peak1D F1="-132.136978" intensity="5.800136e-004" type="0"/>
    <Peak1D F1="-132.284714" intensity="5.089620e-004" type="0"/>
    <Peak1D F1="-132.397232" intensity="4.596918e-004" type="0"/>
    <Peak1D F1="-132.639771" intensity="4.716367e-004" type="0"/>
    <Peak1D F1="-132.993149" intensity="4.562570e-004" type="0"/>
    <Peak1D F1="-133.299194" intensity="4.825228e-004" type="0"/>
    <Peak1D F1="-133.533157" intensity="4.900981e-004" type="0"/>
    <Peak1D F1="-133.870529" intensity="5.579490e-004" type="0"/>
    <Peak1D F1="-133.981857" intensity="5.808371e-004" type="0"/>
    <Peak1D F1="-134.604309" intensity="5.156106e-004" type="0"/>
    <Peak1D F1="-134.944702" intensity="5.249017e-004" type="0"/>
    <Peak1D F1="-135.045410" intensity="4.986580e-004" type="0"/>
    <Peak1D F1="-135.102875" intensity="5.277402e-004" type="0"/>
    <Peak1D F1="-135.173508" intensity="4.671049e-004" type="0"/>
    <Peak1D F1="-135.230255" intensity="5.278246e-004" type="0"/>
    <Peak1D F1="-135.646988" intensity="5.503026e-004" type="0"/>
    <Peak1D F1="-135.891022" intensity="5.892215e-004" type="0"/>
    <Peak1D F1="-136.336716" intensity="5.197288e-004" type="0"/>
    <Peak1D F1="-136.447281" intensity="5.205306e-004" type="0"/>
    <Peak1D F1="-136.677689" intensity="5.308708e-004" type="0"/>
    <Peak1D F1="-136.826706" intensity="5.547954e-004" type="0"/>
    <Peak1D F1="-137.082504" intensity="5.298132e-004" type="0"/>
    <Peak1D F1="-137.264832" intensity="5.695681e-004" type="0"/>
    <Peak1D F1="-137.321198" intensity="5.619872e-004" type="0"/>
    <Peak1D F1="-137.434814" intensity="5.601414e-004" type="0"/>
    <Peak1D F1="-137.644699" intensity="6.287550e-004" type="0"/>
    <Peak1D F1="-137.723648" intensity="5.161876e-004" type="0"/>
    <Peak1D F1="-138.027542" intensity="5.687039e-004" type="0"/>
    <Peak1D F1="-138.591385" intensity="7.362434e-004" type="0"/>
    <Peak1D F1="-138.672089" intensity="7.233436e-004" type="0"/>
    <Peak1D F1="-139.318512" intensity="6.917787e-004" type="0"/>
    <Peak1D F1="-139.489014" intensity="7.421394e-004" type="0"/>
    <Peak1D F1="-139.963150" intensity="6.400004e-004" type="0"/>
    <Peak1D F1="-140.245911" intensity="6.768308e-004" type="0"/>
    <Peak1D F1="-140.275177" intensity="6.925943e-004" type="0"/>
    <Peak1D F1="-140.564987" intensity="6.584375e-004" type="0"/>
    <Peak1D F1="-140.770477" intensity="6.319628e-004" type="0"/>
    <Peak1D F1="-141.125839" intensity="6.430668e-004" type="0"/>
    <Peak1D F1="-141.212662" intensity="7.035536e-004" type="0"/>
    <Peak1D F1="-141.233688" intensity="6.731345e-004" type="0"/>
    <Peak1D F1="-141.443268" intensity="6.360135e-004" type="0"/>
    <Peak1D F1="-141.606750" intensity="6.618780e-004" type="0"/>
    <Peak1D F1="-142.076813" intensity="7.012148e-004" type="0"/>
    <Peak1D F1="-142.149734" intensity="6.499012e-004" type="0"/>
    <Peak1D F1="-142.297424" intensity="6.672656e-004" type="0"/>
    <Peak1D F1="-142.668854" intensity="6.974386e-004" type="0"/>
    <Peak1D F1="-142.760330" intensity="6.728917e-004" type="0"/>
    <Peak1D F1="-142.970306" intensity="6.533813e-004" type="0"/>
    <Peak1D F1="-143.228302" intensity="7.252082e-004" type="0"/>
    <Peak1D F1="-143.293137" intensity="7.300145e-004" type="0"/>
    <Peak1D F1="-143.553482" intensity="7.965338e-004" type="0"/>
    <Peak1D F1="-144.085037" intensity="6.731424e-004" type="0"/>
    <Peak1D F1="-144.724640" intensity="7.668394e-004" type="0"/>
    <Peak1D F1="-144.929993" intensity="7.531919e-004" type="0"/>
    <Peak1D F1="-144.960876" intensity="6.933939e-004" type="0"/>
    <Peak1D F1="-145.199112" intensity="7.619624e-004" type="0"/>
    <Peak1D F1="-145.462891" intensity="7.185103e-004" type="0"/>
    <Peak1D F1="-145.488739" intensity="6.751031e-004" type="0"/>
    <Peak1D F1="-146.230927" intensity="7.209259e-004" type="0"/>
    <Peak1D F1="-146.607040" intensity="6.879277e-004" type="0"/>
    <Peak1D F1="-146.726547" intensity="7.250172e-004" type="0"/>
    <Peak1D F1="-146.911102" intensity="6.821969e-004" type="0"/>
    <Peak1D F1="-147.114288" intensity="6.921199e-004" type="0"/>
    <Peak1D F1="-147.442413" intensity="6.769422e-004" type="0"/>
    <Peak1D F1="-148.112335" intensity="7.406859e-004" type="0"/>
    <Peak1D F1="-148.203964" intensity="6.987822e-004" type="0"/>
    <Peak1D F1="-148.307190" intensity="7.590742e-004" type="0"/>
    <Peak1D F1="-148.368851" intensity="8.624732e-004" type="0"/>
    <Peak1D F1="-148.502335" intensity="6.230960e-004" type="0"/>
    <Peak1D F1="-148.550201" intensity="6.905434e-004" type="0"/>
    <Peak1D F1="-148.680420" intensity="6.938609e-004" type="0"/>
    <Peak1D F1="-148.735229" intensity="6.284240e-004" type="0"/>
    <Peak1D F1="-148.774597" intensity="6.342705e-004" type="0"/>
    <Peak1D F1="-148.846878" intensity="6.980177e-004" type="0"/>
    <Peak1D F1="-148.937592" intensity="6.687898e-004" type="0"/>
    <Peak1D F1="-149.302521" intensity="7.407664e-004" type="0"/>
    <Peak1D F1="-149.410736" intensity="7.957148e-004" type="0"/>
    <Peak1D F1="-149.508606" intensity="7.374163e-004" type="0"/>
    <Peak1D F1="-150.663086" intensity="7.307135e-004" type="0"/>
    <Peak1D F1="-151.169907" intensity="7.397298e-004" type="0"/>
    <Peak1D F1="-151.191879" intensity="6.563980e-004" type="0"/>
    <Peak1D F1="-151.462616" intensity="5.989636e-004" type="0"/>
    <Peak1D F1="-151.564484" intensity="7.106221e-004" type="0"/>
    <Peak1D F1="-151.694626" intensity="6.426609e-004" type="0"/>
    <Peak1D F1="-152.468948" intensity="6.210410e-004" type="0"/>
    <Peak1D F1="-152.614838" intensity="6.541597e-004" type="0"/>
    <Peak1D F1="-152.921646" intensity="7.139132e-004" type="0"/>
    <Peak1D F1="-153.171265" intensity="5.750305e-004" type="0"/>
    <Peak1D F1="-153.351593" intensity="7.191363e-004" type="0"/>
    <Peak1D F1="-154.057053" intensity="6.011136e-004" type="0"/>
    <Peak1D F1="-154.195313" intensity="5.851185e-004" type="0"/>
    <Peak1D F1="-154.470581" intensity="5.888300e-004" type="0"/>
    <Peak1D F1="-154.726486" intensity="5.866323e-004" type="0"/>
    <Peak1D F1="-154.831726" intensity="5.687947e-004" type="0"/>
    <Peak1D F1="-154.864609" intensity="5.667024e-004" type="0"/>
    <Peak1D F1="-155.063782" intensity="5.656680e-004" type="0"/>
    <Peak1D F1="-155.569092" intensity="5.181988e-004" type="0"/>
    <Peak1D F1="-155.722137" intensity="4.714401e-004" type="0"/>
    <Peak1D F1="-155.837524" intensity="5.396814e-004" type="0"/>
    <Peak1D F1="-156.365936" intensity="5.235983e-004" type="0"/>
    <Peak1D F1="-156.651367" intensity="5.333926e-004" type="0"/>
    <Peak1D F1="-156.875488" intensity="4.743074e-004" type="0"/>
    <Peak1D F1="-157.078323" intensity="4.657336e-004" type="0"/>
    <Peak1D F1="-157.530441" intensity="4.538021e-004" type="0"/>
    <Peak1D F1="-157.644592" intensity="4.729159e-004" type="0"/>
    <Peak1D F1="-158.905609" intensity="3.996416e-004" type="0"/>
    <Peak1D F1="-200.666031" intensity="4.089294e-004" type="0"/>
    <Peak1D F1="-201.309280" intensity="4.443933e-004" type="0"/>
    <Peak1D F1="-203.076767" intensity="4.602693e-004" type="0"/>
    <Peak1D F1="-203.868790" intensity="4.178632e-004" type="0"/>
    <Peak1D F1="-204.070496" intensity="4.516069e-004" type="0"/>
    <Peak1D F1="-204.287827" intensity="4.492943e-004" type="0"/>
    <Peak1D F1="-204.352905" intensity="4.510647e-004" type="0"/>
    <Peak1D F1="-204.639297" intensity="4.219176e-004" type="0"/>
    <Peak1D F1="-204.938599" intensity="4.400633e-004" type="0"/>
    <Peak1D F1="-205.199875" intensity="4.338452e-004" type="0"/>
    <Peak1D F1="-205.732635" intensity="4.306743e-004" type="0"/>
    <Peak1D F1="-206.149200" intensity="5.625186e-004" type="0"/>
    <Peak1D F1="-206.262863" intensity="4.751848e-004" type="0"/>
    <Peak1D F1="-206.610916" intensity="4.289559e-004" type="0"/>
    <Peak1D F1="-206.643814" intensity="4.430780e-004" type="0"/>
    <Peak1D F1="-206.846222" intensity="4.638597e-004" type="0"/>
    <Peak1D F1="-207.516586" intensity="4.245063e-004" type="0"/>
    <Peak1D F1="-207.826569" intensity="4.745966e-004" type="0"/>
    <Peak1D F1="-208.113159" intensity="4.037767e-004" type="0"/>
    <Peak1D F1="-208.861130" intensity="4.329502e-004" type="0"/>
    <Peak1D F1="-208.905273" intensity="4.252742e-004" type="0"/>
    <Peak1D F1="-209.201614" intensity="3.968484e-004" type="0"/>
  </PeakList1D>
</PeakList>
