# Supplementary material for: Cooperative Catalytic Coupling of Benzyl Chlorides and Bromides with Electron-Deficient Alkenes
Source: Org Lett. 2024 Jun 19;26(25):5248–52. doi: 10.1021/acs.orglett.4c01413 (PMC11217938; doi:10.1021/acs.orglett.4c01413)
Supplement: Supplementary file 2 — ol4c01413_si_002.zip [file ol4c01413_si_002.zip › FID for publication/1a/Primary_NMR_Data_files/1H/pdata/1/peakrng]

P    #regions in PPM
# 2024-01-18 21:17:33 -0600  nmrsu@PS312NMR
# low field   high field   mi   maxi
  18.5679092407227  -218.56791838896  0.000  10000.000  # for region 1
