# Supplementary material for: Cooperative Catalytic Coupling of Benzyl Chlorides and Bromides with Electron-Deficient Alkenes
Source: Org Lett. 2024 Jun 19;26(25):5248–52. doi: 10.1021/acs.orglett.4c01413 (PMC11217938; doi:10.1021/acs.orglett.4c01413)
Supplement: Supplementary file 2 — ol4c01413_si_002.zip [file ol4c01413_si_002.zip › FID for publication/1a/Primary_NMR_Data_files/1H/shimvalues]

# Thu Jan 18 21:17:31 2024
#$$PROBEIDENTIFIER=Z116098_0222
#$$PROBENAME=PA BBO 400S1 BBF-H-D-05 Z SP
#$$SHIMID=292722
#
# Active Shim Gradients
#
Z           		3168            
Z2          		-2573           
Z3          		604             
Z4          		-3074           
Z5          		177             
Z6          		893             
Z7          		874             
Z8          		7677            
X           		-3696           
XZ          		542             
XZ2         		-10961          
XZ3         		-2790           
XZ4         		549             
XZ5         		5559            
Y           		13600           
YZ          		-42114          
YZ2         		28156           
YZ3         		2019            
YZ4         		-607            
YZ5         		-2963           
XY          		-603            
XYZ         		395             
XYZ2        		1142            
XYZ3        		-767            
XYZ4        		1585            
XYZ5        		-3006           
(X2-Y2)     		473             
(X2-Y2)Z    		33              
(X2-Y2)Z2   		-1761           
(X2-Y2)Z3   		66              
(X2-Y2)Z4   		2130            
(X2-Y2)Z5   		-3446           
X3          		-3782           
X3Z         		1995            
Y3          		-1160           
Y3Z         		-2211           
#
# Lock Parameter
#
FIELD		7288.329
LOCKPHASE		215.751 
LOCKPOWER		-30.000 
LOCKGAIN		125.896 
LOCKDC		-75.000 
LOCKSHIFT		7.240   
LOOPGAIN		-12.000 
LOOPTIME		0.400   
LOOPFILTER		100.000 
#
IEEE64_VERSION_CODE 1
#
# Shim currents 
#
SHIM_SETTING [1 ]  1699.99366473   
SHIM_SETTING [2 ]  -6858.30591274  
SHIM_SETTING [3 ]  429.61936394    
SHIM_SETTING [4 ]  9057.65123193   
SHIM_SETTING [5 ]  -3975.81363879  
SHIM_SETTING [6 ]  -4616.59745263  
SHIM_SETTING [7 ]  5084.70880012   
SHIM_SETTING [8 ]  2640.57687563   
SHIM_SETTING [9 ]  -620.08882882   
SHIM_SETTING [10]  -1239.67348836  
SHIM_SETTING [11]  0.00000000      
SHIM_SETTING [12]  1051.30500000   
SHIM_SETTING [13]  -3371.30500000  
SHIM_SETTING [14]  -2801.66400000  
SHIM_SETTING [15]  -14016.05000000 
SHIM_SETTING [16]  -13913.72900000 
SHIM_SETTING [17]  7124.53300000   
SHIM_SETTING [18]  -1458.24100000  
SHIM_SETTING [19]  5688.16200000   
SHIM_SETTING [20]  -1678.44100000  
SHIM_SETTING [21]  -1399.78600000  
SHIM_SETTING [22]  467.91300000    
SHIM_SETTING [23]  -1539.93400000  
SHIM_SETTING [24]  804.16900000    
SHIM_SETTING [25]  -1195.67100000  
SHIM_SETTING [26]  5549.58200000   
SHIM_SETTING [27]  -866.87600000   
SHIM_SETTING [28]  -1248.01600000  
SHIM_SETTING [29]  -3077.17200000  
SHIM_SETTING [30]  4293.10300000   
SHIM_SETTING [31]  -26828.35800000 
SHIM_SETTING [32]  81385.93700000  
SHIM_SETTING [33]  430.22300000    
SHIM_SETTING [34]  2545.85500000   
SHIM_SETTING [35]  -3267.22200000  
SHIM_SETTING [36]  -2782.11000000  
SHIM_SETTING [37]  6408.34600000   
SHIM_SETTING [38]  -11584.38400000 
SHIM_SETTING [39]  18877.44900000  
SHIM_SETTING [40]  0.00000000      
