# Supplementary material for: Cooperative Catalytic Coupling of Benzyl Chlorides and Bromides with Electron-Deficient Alkenes
Source: Org Lett. 2024 Jun 19;26(25):5248–52. doi: 10.1021/acs.orglett.4c01413 (PMC11217938; doi:10.1021/acs.orglett.4c01413)
Supplement: Supplementary file 2 — ol4c01413_si_002.zip [file ol4c01413_si_002.zip › FID for publication/1a/Primary_NMR_Data_files/1H/vtc_pid_settings]

VTC_REG_PID_SET_CH1=\
<pid_settings type="probehead">
   <standard_pid proportional="1.630" integral="106.170" differential="17.695" />
   <temperature selftune="298.000" min="248.000" max="348.000" />
   <vta type="1" sensor="1" connected_sensors="1" />
   <gasflow selftune="400.000" min="350.000" max="450.000" />
   <bcu_chiller type="1" selftune="2" min="0" max="1000" />
   <pics checksum="F9E3" name=" PA BBO 400S1 BBF-H-D-05 Z" />
   <checksum value="1B5F7F5C" />
</pid_settings>
