# Supplementary material for: Cooperative Catalytic Coupling of Benzyl Chlorides and Bromides with Electron-Deficient Alkenes
Source: Org Lett. 2024 Jun 19;26(25):5248–52. doi: 10.1021/acs.orglett.4c01413 (PMC11217938; doi:10.1021/acs.orglett.4c01413)
Supplement: Supplementary file 2 — ol4c01413_si_002.zip [file ol4c01413_si_002.zip › FID for publication/1b/Primary_NMR_data_Files/1H/pdata/1/auditp.txt]

##TITLE= Audit trail, TopSpin 3.6.0
##JCAMPDX= 5.01
##ORIGIN= Bruker BioSpin GmbH
##OWNER= nmrsu
$$ C:/NMRDATA/rhanuma/RH-3067/10/pdata/1/auditp.txt
##AUDIT TRAIL=  $$ (NUMBER, WHEN, WHO, WHERE, PROCESS, VERSION, WHAT)
(   1,<2024-01-26 11:13:21.028 -0600>,<nmrsu>,<PS312NMR>,<go4>,<TopSpin 3.6.0>,
      <created by zg
	started at 2024-01-26 11:11:45.931 -0600,
	POWCHK enabled, PULCHK disabled,
       configuration hash MD5:
       31 EF 33 9E 61 14 16 41 0D E1 3D 02 50 84 19 D8
       data hash MD5: 64K
       9E 9B BC C7 AB 82 D6 D1 41 FE 9B E5 33 0F 3E D4>)
(   2,<2024-01-26 11:13:21.169 -0600>,<nmrsu>,<PS312NMR>,<audit>,<TopSpin 3.6.0>,
      <user comment:
       ICON-NMR User ID: rhanuma
       data hash MD5: 64K
       9E 9B BC C7 AB 82 D6 D1 41 FE 9B E5 33 0F 3E D4>)
(   3,<2024-01-26 11:13:22.775 -0600>,<nmrsu>,<PS312NMR>,<proc1d>,<TopSpin 3.6.0>,
      <Start of raw data processing
       ef LB = 0.3 FT_mod = 6 PKNL = 1 SI = 64K 
       data hash MD5: 64K
       66 70 25 E9 8F CC 99 A8 E6 B1 52 6C 7B DF 7C 91>)
(   4,<2024-01-26 11:13:23.384 -0600>,<nmrsu>,<PS312NMR>,<proc1d>,<TopSpin 3.6.0>,
      <apk 
       data hash MD5: 64K
       B1 1D D8 E9 E2 42 0B 97 F5 CF 2B E6 59 A0 8C E6>)
(   5,<2024-01-26 11:13:23.571 -0600>,<nmrsu>,<PS312NMR>,<proc1d>,<TopSpin 3.6.0>,
      <abs ABSG = 5 
       data hash MD5: 64K
       D1 03 5E 2D FE 17 ED 27 FB A3 C2 75 34 9C 2F 05>)
##END=

$$ hash MD5
$$ F3 7B 1F 96 33 FB 56 27 13 53 6F 4C 6F 1F 40 37
