# Supplementary material for: Cooperative Catalytic Coupling of Benzyl Chlorides and Bromides with Electron-Deficient Alkenes
Source: Org Lett. 2024 Jun 19;26(25):5248–52. doi: 10.1021/acs.orglett.4c01413 (PMC11217938; doi:10.1021/acs.orglett.4c01413)
Supplement: Supplementary file 2 — ol4c01413_si_002.zip [file ol4c01413_si_002.zip › FID for publication/1b/Primary_NMR_data_Files/1H/pdata/1/intrng]

P 0
7.942927   7.620877
7.620571   7.330909
7.330604   7.066303
5.383027   5.064338
4.801259   4.545208
4.508542   4.252185
4.180992   3.919136
2.198888   1.915337
1.915032   1.311570
1.311264   1.031380
0.935132   0.660748
