# Supplementary material for: Cooperative Catalytic Coupling of Benzyl Chlorides and Bromides with Electron-Deficient Alkenes
Source: Org Lett. 2024 Jun 19;26(25):5248–52. doi: 10.1021/acs.orglett.4c01413 (PMC11217938; doi:10.1021/acs.orglett.4c01413)
Supplement: Supplementary file 2 — ol4c01413_si_002.zip [file ol4c01413_si_002.zip › FID for publication/1b/Primary_NMR_data_Files/1H/pdata/1/peaklist.xml]

<?xml version="1.0" encoding="UTF-8"?>
<PeakList>
  <PeakList1D>
    <PeakList1DHeader creator="nmrsu" date="2024-01-26T11:13:23.649-06:00" expNo="10" name="RH-3067" owner="" procNo="1" source="C:/NMRDATA/rhanuma">
      <PeakPickDetails>F1=16.085840ppm, F2=-3.938700ppm, MI=0.10cm, MAXI=10000.00cm, PC=1.000
      </PeakPickDetails>
    </PeakList1DHeader>
    <Peak1D F1="7.818694" intensity="3.228025e-001" type="0"/>
    <Peak1D F1="7.794754" intensity="2.901736e+000" type="0"/>
    <Peak1D F1="7.771660" intensity="5.262975e+000" type="0"/>
    <Peak1D F1="7.758626" intensity="2.224597e+000" type="0"/>
    <Peak1D F1="7.751482" intensity="4.552472e+000" type="0"/>
    <Peak1D F1="7.746742" intensity="7.214188e+000" type="0"/>
    <Peak1D F1="7.718396" intensity="2.450184e-001" type="0"/>
    <Peak1D F1="7.712749" intensity="2.436405e-001" type="0"/>
    <Peak1D F1="7.706780" intensity="2.497627e-001" type="0"/>
    <Peak1D F1="7.698602" intensity="3.722458e-001" type="0"/>
    <Peak1D F1="7.678623" intensity="4.957006e-001" type="0"/>
    <Peak1D F1="7.655795" intensity="3.346586e-001" type="0"/>
    <Peak1D F1="7.581991" intensity="3.903677e-001" type="0"/>
    <Peak1D F1="7.575977" intensity="1.258718e-001" type="0"/>
    <Peak1D F1="7.516853" intensity="2.255729e+000" type="0"/>
    <Peak1D F1="7.512324" intensity="2.116396e+000" type="0"/>
    <Peak1D F1="7.495623" intensity="1.883231e+000" type="0"/>
    <Peak1D F1="7.491068" intensity="1.827236e+000" type="0"/>
    <Peak1D F1="7.448877" intensity="4.045048e-001" type="0"/>
    <Peak1D F1="7.442297" intensity="6.682726e-001" type="0"/>
    <Peak1D F1="7.429508" intensity="3.764721e+000" type="0"/>
    <Peak1D F1="7.424384" intensity="2.254866e+000" type="0"/>
    <Peak1D F1="7.420384" intensity="2.059586e+000" type="0"/>
    <Peak1D F1="7.417305" intensity="2.669605e+000" type="0"/>
    <Peak1D F1="7.412048" intensity="2.026617e+000" type="0"/>
    <Peak1D F1="7.406441" intensity="3.719272e+000" type="0"/>
    <Peak1D F1="7.394415" intensity="4.922737e-001" type="0"/>
    <Peak1D F1="7.378699" intensity="4.755453e-001" type="0"/>
    <Peak1D F1="7.376305" intensity="3.539497e-001" type="0"/>
    <Peak1D F1="7.370891" intensity="3.815641e-001" type="0"/>
    <Peak1D F1="7.366220" intensity="5.659773e-001" type="0"/>
    <Peak1D F1="7.358138" intensity="2.291307e-001" type="0"/>
    <Peak1D F1="7.355017" intensity="2.801588e-001" type="0"/>
    <Peak1D F1="7.352567" intensity="2.751190e-001" type="0"/>
    <Peak1D F1="7.349099" intensity="2.458221e-001" type="0"/>
    <Peak1D F1="7.344928" intensity="2.101412e-001" type="0"/>
    <Peak1D F1="7.182790" intensity="7.360219e+000" type="0"/>
    <Peak1D F1="5.825930" intensity="1.081549e-001" type="0"/>
    <Peak1D F1="5.279979" intensity="1.060595e-001" type="0"/>
    <Peak1D F1="5.252720" intensity="1.056176e-001" type="0"/>
    <Peak1D F1="5.226305" intensity="7.917786e-001" type="0"/>
    <Peak1D F1="5.209294" intensity="2.427800e+000" type="0"/>
    <Peak1D F1="5.192275" intensity="2.453156e+000" type="0"/>
    <Peak1D F1="5.175259" intensity="8.148440e-001" type="0"/>
    <Peak1D F1="4.681478" intensity="2.055295e-001" type="0"/>
    <Peak1D F1="4.665498" intensity="2.089559e-001" type="0"/>
    <Peak1D F1="4.388369" intensity="2.318550e-001" type="0"/>
    <Peak1D F1="4.372103" intensity="2.326675e-001" type="0"/>
    <Peak1D F1="4.076962" intensity="2.489326e-001" type="0"/>
    <Peak1D F1="4.059094" intensity="7.652313e-001" type="0"/>
    <Peak1D F1="4.041234" intensity="7.738670e-001" type="0"/>
    <Peak1D F1="4.023384" intensity="2.623035e-001" type="0"/>
    <Peak1D F1="2.663356" intensity="1.275654e-001" type="0"/>
    <Peak1D F1="1.973029" intensity="3.468869e+000" type="0"/>
    <Peak1D F1="1.882148" intensity="1.500000e+001" type="0"/>
    <Peak1D F1="1.865108" intensity="1.495462e+001" type="0"/>
    <Peak1D F1="1.702013" intensity="1.000604e-001" type="0"/>
    <Peak1D F1="1.525431" intensity="1.146053e-001" type="0"/>
    <Peak1D F1="1.514886" intensity="1.174934e+000" type="0"/>
    <Peak1D F1="1.498877" intensity="1.164315e+000" type="0"/>
    <Peak1D F1="1.417127" intensity="1.175505e+000" type="0"/>
    <Peak1D F1="1.400810" intensity="1.169473e+000" type="0"/>
    <Peak1D F1="1.204638" intensity="9.981777e-001" type="0"/>
    <Peak1D F1="1.186795" intensity="1.942727e+000" type="0"/>
    <Peak1D F1="1.168934" intensity="9.283811e-001" type="0"/>
    <Peak1D F1="0.812514" intensity="2.557185e-001" type="0"/>
    <Peak1D F1="0.795003" intensity="1.029043e-001" type="0"/>
    <Peak1D F1="-0.000155" intensity="2.275701e-001" type="0"/>
  </PeakList1D>
</PeakList>
