# Supplementary material for: Cooperative Catalytic Coupling of Benzyl Chlorides and Bromides with Electron-Deficient Alkenes
Source: Org Lett. 2024 Jun 19;26(25):5248–52. doi: 10.1021/acs.orglett.4c01413 (PMC11217938; doi:10.1021/acs.orglett.4c01413)
Supplement: Supplementary file 2 — ol4c01413_si_002.zip [file ol4c01413_si_002.zip › FID for publication/1b/Primary_NMR_data_Files/1H/shimvalues]

# Fri Jan 26 11:13:20 2024
#$$PROBEIDENTIFIER=Z116098_0222
#$$PROBENAME=PA BBO 400S1 BBF-H-D-05 Z SP
#$$SHIMID=292722
#
# Active Shim Gradients
#
Z           		3123            
Z2          		-2588           
Z3          		612             
Z4          		-3051           
Z5          		92              
Z6          		528             
Z7          		1010            
Z8          		8839            
X           		-3668           
XZ          		542             
XZ2         		-10961          
XZ3         		-2790           
XZ4         		549             
XZ5         		5559            
Y           		13596           
YZ          		-42114          
YZ2         		28156           
YZ3         		2019            
YZ4         		-607            
YZ5         		-2963           
XY          		-603            
XYZ         		395             
XYZ2        		1142            
XYZ3        		-767            
XYZ4        		1585            
XYZ5        		-3006           
(X2-Y2)     		473             
(X2-Y2)Z    		33              
(X2-Y2)Z2   		-1761           
(X2-Y2)Z3   		66              
(X2-Y2)Z4   		2130            
(X2-Y2)Z5   		-3446           
X3          		-3782           
X3Z         		1995            
Y3          		-1160           
Y3Z         		-2211           
#
# Lock Parameter
#
FIELD		7291.469
LOCKPHASE		210.128 
LOCKPOWER		-30.000 
LOCKGAIN		125.688 
LOCKDC		-75.000 
LOCKSHIFT		7.240   
LOOPGAIN		-12.000 
LOOPTIME		0.400   
LOOPFILTER		100.000 
#
IEEE64_VERSION_CODE 1
#
# Shim currents 
#
SHIM_SETTING [1 ]  1693.10494058   
SHIM_SETTING [2 ]  -7344.67858506  
SHIM_SETTING [3 ]  281.21671989    
SHIM_SETTING [4 ]  10560.42386208  
SHIM_SETTING [5 ]  -4688.87687909  
SHIM_SETTING [6 ]  -5113.12138622  
SHIM_SETTING [7 ]  5897.54987252   
SHIM_SETTING [8 ]  3295.20528313   
SHIM_SETTING [9 ]  -654.29102437   
SHIM_SETTING [10]  -1288.56473133  
SHIM_SETTING [11]  0.00000000      
SHIM_SETTING [12]  1051.30500000   
SHIM_SETTING [13]  -3371.30500000  
SHIM_SETTING [14]  -2801.66400000  
SHIM_SETTING [15]  -13990.76400000 
SHIM_SETTING [16]  -13888.44300000 
SHIM_SETTING [17]  7152.53300000   
SHIM_SETTING [18]  -1430.24100000  
SHIM_SETTING [19]  5701.41400000   
SHIM_SETTING [20]  -1665.18900000  
SHIM_SETTING [21]  -1399.78600000  
SHIM_SETTING [22]  467.91300000    
SHIM_SETTING [23]  -1539.93400000  
SHIM_SETTING [24]  804.16900000    
SHIM_SETTING [25]  -1195.67100000  
SHIM_SETTING [26]  5549.58200000   
SHIM_SETTING [27]  -866.87600000   
SHIM_SETTING [28]  -1251.62800000  
SHIM_SETTING [29]  -3077.17200000  
SHIM_SETTING [30]  4293.10300000   
SHIM_SETTING [31]  -26832.35800000 
SHIM_SETTING [32]  81382.32500000  
SHIM_SETTING [33]  430.22300000    
SHIM_SETTING [34]  2545.85500000   
SHIM_SETTING [35]  -3267.22200000  
SHIM_SETTING [36]  -2782.11000000  
SHIM_SETTING [37]  6406.45300000   
SHIM_SETTING [38]  -11586.27700000 
SHIM_SETTING [39]  18873.44900000  
SHIM_SETTING [40]  0.00000000      
