# Supplementary material for: Cooperative Catalytic Coupling of Benzyl Chlorides and Bromides with Electron-Deficient Alkenes
Source: Org Lett. 2024 Jun 19;26(25):5248–52. doi: 10.1021/acs.orglett.4c01413 (PMC11217938; doi:10.1021/acs.orglett.4c01413)
Supplement: Supplementary file 2 — ol4c01413_si_002.zip [file ol4c01413_si_002.zip › FID for publication/1c/Primary_NMR_data_files/1H/pdata/1/auditp.txt]

##TITLE= Audit trail, TopSpin 3.6.0
##JCAMPDX= 5.01
##ORIGIN= Bruker BioSpin GmbH
##OWNER= nmrsu
$$ C:/NMRDATA/rhanuma/RH-3068/10/pdata/1/auditp.txt
##AUDIT TRAIL=  $$ (NUMBER, WHEN, WHO, WHERE, PROCESS, VERSION, WHAT)
(   1,<2024-01-29 13:56:15.187 -0600>,<nmrsu>,<PS312NMR>,<go4>,<TopSpin 3.6.0>,
      <created by zg
	started at 2024-01-29 13:54:40.292 -0600,
	POWCHK enabled, PULCHK disabled,
       configuration hash MD5:
       31 EF 33 9E 61 14 16 41 0D E1 3D 02 50 84 19 D8
       data hash MD5: 64K
       90 8A 14 48 01 0C E6 EC D6 6A F3 C4 07 2A 4E BB>)
(   2,<2024-01-29 13:56:15.327 -0600>,<nmrsu>,<PS312NMR>,<audit>,<TopSpin 3.6.0>,
      <user comment:
       ICON-NMR User ID: rhanuma
       data hash MD5: 64K
       90 8A 14 48 01 0C E6 EC D6 6A F3 C4 07 2A 4E BB>)
(   3,<2024-01-29 13:56:16.357 -0600>,<nmrsu>,<PS312NMR>,<proc1d>,<TopSpin 3.6.0>,
      <Start of raw data processing
       ef LB = 0.3 FT_mod = 6 PKNL = 1 SI = 64K 
       data hash MD5: 64K
       D3 7F F3 E0 CB 65 AA 11 02 B5 47 B5 E2 38 F1 BD>)
(   4,<2024-01-29 13:56:17.012 -0600>,<nmrsu>,<PS312NMR>,<proc1d>,<TopSpin 3.6.0>,
      <apk 
       data hash MD5: 64K
       9A 72 DA 21 B0 C0 0E 51 29 A6 C9 B7 8D C9 58 12>)
(   5,<2024-01-29 13:56:17.215 -0600>,<nmrsu>,<PS312NMR>,<proc1d>,<TopSpin 3.6.0>,
      <abs ABSG = 5 
       data hash MD5: 64K
       C3 7F A8 5E ED 37 C1 10 9F E6 41 A7 D4 48 F4 24>)
##END=

$$ hash MD5
$$ 06 BC 0C 0B F4 23 BF B5 5E B3 DD E5 8D DB 1C 41
