# Supplementary material for: Cooperative Catalytic Coupling of Benzyl Chlorides and Bromides with Electron-Deficient Alkenes
Source: Org Lett. 2024 Jun 19;26(25):5248–52. doi: 10.1021/acs.orglett.4c01413 (PMC11217938; doi:10.1021/acs.orglett.4c01413)
Supplement: Supplementary file 2 — ol4c01413_si_002.zip [file ol4c01413_si_002.zip › FID for publication/1c/Primary_NMR_data_files/1H/pdata/1/peaklist.xml]

<?xml version="1.0" encoding="UTF-8"?>
<PeakList>
  <PeakList1D>
    <PeakList1DHeader creator="nmrsu" date="2024-01-29T13:56:17.293-06:00" expNo="10" name="RH-3068" owner="" procNo="1" source="C:/NMRDATA/rhanuma">
      <PeakPickDetails>F1=16.074209ppm, F2=-3.950330ppm, MI=0.10cm, MAXI=10000.00cm, PC=1.000
      </PeakPickDetails>
    </PeakList1DHeader>
    <Peak1D F1="7.309783" intensity="1.075853e-001" type="0"/>
    <Peak1D F1="7.304771" intensity="1.115795e-001" type="0"/>
    <Peak1D F1="7.243992" intensity="3.997338e+000" type="0"/>
    <Peak1D F1="7.224054" intensity="4.691573e+000" type="0"/>
    <Peak1D F1="7.186215" intensity="1.437375e-001" type="0"/>
    <Peak1D F1="7.171289" intensity="1.706484e+000" type="0"/>
    <Peak1D F1="7.157586" intensity="2.412213e-001" type="0"/>
    <Peak1D F1="7.152364" intensity="2.765506e-001" type="0"/>
    <Peak1D F1="7.143865" intensity="2.217349e-001" type="0"/>
    <Peak1D F1="7.095454" intensity="4.680552e+000" type="0"/>
    <Peak1D F1="7.075754" intensity="3.371316e+000" type="0"/>
    <Peak1D F1="7.044433" intensity="1.393152e-001" type="0"/>
    <Peak1D F1="5.030826" intensity="8.083916e-001" type="0"/>
    <Peak1D F1="5.013874" intensity="2.134519e+000" type="0"/>
    <Peak1D F1="4.996844" intensity="2.108812e+000" type="0"/>
    <Peak1D F1="4.979743" intensity="7.444914e-001" type="0"/>
    <Peak1D F1="4.055483" intensity="1.464437e-001" type="0"/>
    <Peak1D F1="4.037661" intensity="1.432105e-001" type="0"/>
    <Peak1D F1="2.342528" intensity="1.257536e-001" type="0"/>
    <Peak1D F1="2.269828" intensity="1.500000e+001" type="0"/>
    <Peak1D F1="2.230536" intensity="1.735606e-001" type="0"/>
    <Peak1D F1="1.968289" intensity="6.384020e-001" type="0"/>
    <Peak1D F1="1.831563" intensity="1.378800e-001" type="0"/>
    <Peak1D F1="1.815308" intensity="1.688808e-001" type="0"/>
    <Peak1D F1="1.773772" intensity="1.001844e+001" type="0"/>
    <Peak1D F1="1.772638" intensity="9.655891e+000" type="0"/>
    <Peak1D F1="1.756750" intensity="9.512617e+000" type="0"/>
    <Peak1D F1="1.755787" intensity="9.073157e+000" type="0"/>
    <Peak1D F1="1.201262" intensity="2.237255e-001" type="0"/>
    <Peak1D F1="1.199727" intensity="2.231361e-001" type="0"/>
    <Peak1D F1="1.183413" intensity="4.591632e-001" type="0"/>
    <Peak1D F1="1.181968" intensity="4.472825e-001" type="0"/>
    <Peak1D F1="1.165600" intensity="1.866034e-001" type="0"/>
    <Peak1D F1="1.164104" intensity="1.783135e-001" type="0"/>
  </PeakList1D>
</PeakList>
