# Supplementary material for: Cooperative Catalytic Coupling of Benzyl Chlorides and Bromides with Electron-Deficient Alkenes
Source: Org Lett. 2024 Jun 19;26(25):5248–52. doi: 10.1021/acs.orglett.4c01413 (PMC11217938; doi:10.1021/acs.orglett.4c01413)
Supplement: Supplementary file 2 — ol4c01413_si_002.zip [file ol4c01413_si_002.zip › FID for publication/1d/Primary_NMR_data_files/1H/pdata/1/peaklist.xml]

<?xml version="1.0" encoding="UTF-8"?>
<PeakList>
  <PeakList1D>
    <PeakList1DHeader creator="nmrsu" date="2024-02-09T15:32:42.867-06:00" expNo="10" name="RH-3082" owner="" procNo="1" source="C:/NMRDATA/rhanuma">
      <PeakPickDetails>F1=16.042999ppm, F2=-3.981540ppm, MI=0.10cm, MAXI=10000.00cm, PC=1.000
      </PeakPickDetails>
    </PeakList1DHeader>
    <Peak1D F1="7.319375" intensity="1.415698e+000" type="0"/>
    <Peak1D F1="7.299284" intensity="7.671018e-001" type="0"/>
    <Peak1D F1="7.279741" intensity="1.058435e+000" type="0"/>
    <Peak1D F1="7.256102" intensity="1.564965e-001" type="0"/>
    <Peak1D F1="7.249040" intensity="1.580881e-001" type="0"/>
    <Peak1D F1="7.231005" intensity="1.360960e-001" type="0"/>
    <Peak1D F1="7.212427" intensity="1.010497e-001" type="0"/>
    <Peak1D F1="7.195206" intensity="2.840410e-001" type="0"/>
    <Peak1D F1="7.168193" intensity="7.529843e-001" type="0"/>
    <Peak1D F1="7.149055" intensity="1.396877e+000" type="0"/>
    <Peak1D F1="7.139425" intensity="4.379237e-001" type="0"/>
    <Peak1D F1="7.129956" intensity="7.564452e-001" type="0"/>
    <Peak1D F1="7.011614" intensity="1.012691e+000" type="0"/>
    <Peak1D F1="6.992924" intensity="7.943400e-001" type="0"/>
    <Peak1D F1="5.264616" intensity="2.036248e-001" type="0"/>
    <Peak1D F1="4.979012" intensity="1.400155e-001" type="0"/>
    <Peak1D F1="4.977004" intensity="1.368407e-001" type="0"/>
    <Peak1D F1="3.817464" intensity="5.656459e-001" type="0"/>
    <Peak1D F1="2.501009" intensity="4.148481e-001" type="0"/>
    <Peak1D F1="2.366627" intensity="1.309430e-001" type="0"/>
    <Peak1D F1="2.325573" intensity="3.565140e-001" type="0"/>
    <Peak1D F1="2.309670" intensity="9.318943e-001" type="0"/>
    <Peak1D F1="2.287723" intensity="6.898551e+000" type="0"/>
    <Peak1D F1="2.276448" intensity="1.017318e+000" type="0"/>
    <Peak1D F1="2.242685" intensity="1.062488e-001" type="0"/>
    <Peak1D F1="2.200167" intensity="1.630201e-001" type="0"/>
    <Peak1D F1="2.187404" intensity="2.569209e-001" type="0"/>
    <Peak1D F1="2.118810" intensity="2.129340e-001" type="0"/>
    <Peak1D F1="2.108168" intensity="3.938544e-001" type="0"/>
    <Peak1D F1="2.098757" intensity="2.684711e-001" type="0"/>
    <Peak1D F1="2.074376" intensity="3.100252e-001" type="0"/>
    <Peak1D F1="2.059174" intensity="6.527797e-001" type="0"/>
    <Peak1D F1="2.004646" intensity="2.072111e-001" type="0"/>
    <Peak1D F1="1.986141" intensity="2.925617e-001" type="0"/>
    <Peak1D F1="1.976303" intensity="1.925259e-001" type="0"/>
    <Peak1D F1="1.953236" intensity="1.110434e-001" type="0"/>
    <Peak1D F1="1.899340" intensity="1.500000e+001" type="0"/>
    <Peak1D F1="1.490262" intensity="2.626765e-001" type="0"/>
  </PeakList1D>
</PeakList>
