# Supplementary material for: Cooperative Catalytic Coupling of Benzyl Chlorides and Bromides with Electron-Deficient Alkenes
Source: Org Lett. 2024 Jun 19;26(25):5248–52. doi: 10.1021/acs.orglett.4c01413 (PMC11217938; doi:10.1021/acs.orglett.4c01413)
Supplement: Supplementary file 2 — ol4c01413_si_002.zip [file ol4c01413_si_002.zip › FID for publication/1e/Primary_NMR_data_files/1H/pdata/1/auditp.txt]

##TITLE= Audit trail, TopSpin 3.6.0
##JCAMPDX= 5.01
##ORIGIN= Bruker BioSpin GmbH
##OWNER= nmrsu
$$ C:/NMRDATA/rhanuma/RH-3057/10/pdata/1/auditp.txt
##AUDIT TRAIL=  $$ (NUMBER, WHEN, WHO, WHERE, PROCESS, VERSION, WHAT)
(   1,<2024-01-12 15:48:01.610 -0600>,<nmrsu>,<PS312NMR>,<go4>,<TopSpin 3.6.0>,
      <created by zg
	started at 2024-01-12 15:46:26.513 -0600,
	POWCHK enabled, PULCHK disabled,
       configuration hash MD5:
       31 EF 33 9E 61 14 16 41 0D E1 3D 02 50 84 19 D8
       data hash MD5: 64K
       DA 71 B1 C3 E0 90 41 C5 D4 3E EF 9C 14 91 AC A6>)
(   2,<2024-01-12 15:48:01.751 -0600>,<nmrsu>,<PS312NMR>,<audit>,<TopSpin 3.6.0>,
      <user comment:
       ICON-NMR User ID: rhanuma
       data hash MD5: 64K
       DA 71 B1 C3 E0 90 41 C5 D4 3E EF 9C 14 91 AC A6>)
(   3,<2024-01-12 15:48:03.420 -0600>,<nmrsu>,<PS312NMR>,<proc1d>,<TopSpin 3.6.0>,
      <Start of raw data processing
       ef LB = 0.3 FT_mod = 6 PKNL = 1 SI = 64K 
       data hash MD5: 64K
       F0 45 58 BB 47 FC 9A 05 4C 0C B5 E0 38 E7 81 16>)
(   4,<2024-01-12 15:48:04.060 -0600>,<nmrsu>,<PS312NMR>,<proc1d>,<TopSpin 3.6.0>,
      <apk 
       data hash MD5: 64K
       80 5A B9 EC A8 66 92 87 1B 68 BA 25 D9 86 6E 8A>)
(   5,<2024-01-12 15:48:04.247 -0600>,<nmrsu>,<PS312NMR>,<proc1d>,<TopSpin 3.6.0>,
      <abs ABSG = 5 
       data hash MD5: 64K
       A3 E6 E3 02 9E 2A D4 45 2C 14 8C 7C 2A 61 F9 EC>)
##END=

$$ hash MD5
$$ CF 00 B7 A2 82 26 7E 82 02 7C 97 35 59 06 71 AF
