# Supplementary material for: Cooperative Catalytic Coupling of Benzyl Chlorides and Bromides with Electron-Deficient Alkenes
Source: Org Lett. 2024 Jun 19;26(25):5248–52. doi: 10.1021/acs.orglett.4c01413 (PMC11217938; doi:10.1021/acs.orglett.4c01413)
Supplement: Supplementary file 2 — ol4c01413_si_002.zip [file ol4c01413_si_002.zip › FID for publication/1e/Primary_NMR_data_files/1H/pdata/1/peaklist.xml]

<?xml version="1.0" encoding="UTF-8"?>
<PeakList>
  <PeakList1D>
    <PeakList1DHeader creator="nmrsu" date="2024-01-12T15:48:04.325-06:00" expNo="10" name="RH-3057" owner="" procNo="1" source="C:/NMRDATA/rhanuma">
      <PeakPickDetails>F1=16.010929ppm, F2=-4.013609ppm, MI=0.10cm, MAXI=10000.00cm, PC=1.000
      </PeakPickDetails>
    </PeakList1DHeader>
    <Peak1D F1="7.861757" intensity="8.240799e-001" type="0"/>
    <Peak1D F1="7.843826" intensity="8.724986e-001" type="0"/>
    <Peak1D F1="7.840693" intensity="7.488825e-001" type="0"/>
    <Peak1D F1="7.463248" intensity="2.047081e-001" type="0"/>
    <Peak1D F1="7.460379" intensity="1.542032e-001" type="0"/>
    <Peak1D F1="7.444794" intensity="5.299585e-001" type="0"/>
    <Peak1D F1="7.440437" intensity="2.338630e-001" type="0"/>
    <Peak1D F1="7.426420" intensity="3.896371e-001" type="0"/>
    <Peak1D F1="7.423652" intensity="2.614464e-001" type="0"/>
    <Peak1D F1="7.363984" intensity="7.766380e-001" type="0"/>
    <Peak1D F1="7.344428" intensity="1.089863e+000" type="0"/>
    <Peak1D F1="7.322155" intensity="2.939664e+000" type="0"/>
    <Peak1D F1="7.318957" intensity="3.796323e+000" type="0"/>
    <Peak1D F1="7.299989" intensity="6.105115e+000" type="0"/>
    <Peak1D F1="7.259274" intensity="3.013506e+000" type="0"/>
    <Peak1D F1="7.241855" intensity="6.136329e+000" type="0"/>
    <Peak1D F1="7.222545" intensity="3.529317e+000" type="0"/>
    <Peak1D F1="7.200292" intensity="2.664760e+000" type="0"/>
    <Peak1D F1="7.188534" intensity="1.089474e+000" type="0"/>
    <Peak1D F1="7.182258" intensity="2.908162e+000" type="0"/>
    <Peak1D F1="7.175708" intensity="7.838768e-001" type="0"/>
    <Peak1D F1="7.164436" intensity="8.692823e-001" type="0"/>
    <Peak1D F1="7.143462" intensity="1.430837e-001" type="0"/>
    <Peak1D F1="7.131752" intensity="1.163997e-001" type="0"/>
    <Peak1D F1="7.107245" intensity="5.023942e+000" type="0"/>
    <Peak1D F1="5.134801" intensity="6.594117e-001" type="0"/>
    <Peak1D F1="5.005141" intensity="1.017796e+000" type="0"/>
    <Peak1D F1="4.988116" intensity="3.005374e+000" type="0"/>
    <Peak1D F1="4.971066" intensity="3.027416e+000" type="0"/>
    <Peak1D F1="4.954012" intensity="1.045125e+000" type="0"/>
    <Peak1D F1="4.465555" intensity="1.102481e-001" type="0"/>
    <Peak1D F1="2.483253" intensity="5.759689e+000" type="0"/>
    <Peak1D F1="2.034684" intensity="3.628716e-001" type="0"/>
    <Peak1D F1="1.926321" intensity="1.510060e-001" type="0"/>
    <Peak1D F1="1.904774" intensity="1.014423e-001" type="0"/>
    <Peak1D F1="1.745459" intensity="1.500000e+001" type="0"/>
    <Peak1D F1="1.728369" intensity="1.472180e+001" type="0"/>
    <Peak1D F1="1.708657" intensity="2.642817e-001" type="0"/>
    <Peak1D F1="1.582321" intensity="1.050551e-001" type="0"/>
    <Peak1D F1="1.565265" intensity="1.027642e-001" type="0"/>
    <Peak1D F1="1.399393" intensity="1.958218e-001" type="0"/>
    <Peak1D F1="1.383240" intensity="1.936333e-001" type="0"/>
    <Peak1D F1="1.214929" intensity="1.568966e-001" type="0"/>
    <Peak1D F1="1.197424" intensity="1.651813e-001" type="0"/>
    <Peak1D F1="1.174429" intensity="1.079649e-001" type="0"/>
    <Peak1D F1="1.160191" intensity="1.736227e-001" type="0"/>
    <Peak1D F1="1.143017" intensity="1.674875e-001" type="0"/>
    <Peak1D F1="0.794809" intensity="1.150777e-001" type="0"/>
  </PeakList1D>
</PeakList>
