# Supplementary material for: Cooperative Catalytic Coupling of Benzyl Chlorides and Bromides with Electron-Deficient Alkenes
Source: Org Lett. 2024 Jun 19;26(25):5248–52. doi: 10.1021/acs.orglett.4c01413 (PMC11217938; doi:10.1021/acs.orglett.4c01413)
Supplement: Supplementary file 2 — ol4c01413_si_002.zip [file ol4c01413_si_002.zip › FID for publication/1e/Primary_NMR_data_files/1H/shimvalues]

# Fri Jan 12 15:48:01 2024
#$$PROBEIDENTIFIER=Z116098_0222
#$$PROBENAME=PA BBO 400S1 BBF-H-D-05 Z SP
#$$SHIMID=292722
#
# Active Shim Gradients
#
Z           		3202            
Z2          		-2561           
Z3          		708             
Z4          		-2762           
Z5          		-49             
Z6          		-99             
Z7          		1227            
Z8          		10782           
X           		-3682           
XZ          		578             
XZ2         		-10961          
XZ3         		-2790           
XZ4         		549             
XZ5         		5559            
Y           		13624           
YZ          		-42144          
YZ2         		28156           
YZ3         		2019            
YZ4         		-607            
YZ5         		-2963           
XY          		-603            
XYZ         		395             
XYZ2        		1142            
XYZ3        		-767            
XYZ4        		1585            
XYZ5        		-3006           
(X2-Y2)     		474             
(X2-Y2)Z    		33              
(X2-Y2)Z2   		-1761           
(X2-Y2)Z3   		66              
(X2-Y2)Z4   		2130            
(X2-Y2)Z5   		-3446           
X3          		-3796           
X3Z         		1995            
Y3          		-1155           
Y3Z         		-2211           
#
# Lock Parameter
#
FIELD		7284.274
LOCKPHASE		213.775 
LOCKPOWER		-30.000 
LOCKGAIN		129.674 
LOCKDC		-75.000 
LOCKSHIFT		7.240   
LOOPGAIN		-12.000 
LOOPTIME		0.400   
LOOPFILTER		100.000 
#
IEEE64_VERSION_CODE 1
#
# Shim currents 
#
SHIM_SETTING [1 ]  1762.06501336   
SHIM_SETTING [2 ]  -8066.88732164  
SHIM_SETTING [3 ]  132.67766433    
SHIM_SETTING [4 ]  12907.63879216  
SHIM_SETTING [5 ]  -5786.46371635  
SHIM_SETTING [6 ]  -5893.49579254  
SHIM_SETTING [7 ]  7539.96226060   
SHIM_SETTING [8 ]  4622.21380847   
SHIM_SETTING [9 ]  -599.75709941   
SHIM_SETTING [10]  -1286.94732293  
SHIM_SETTING [11]  0.00000000      
SHIM_SETTING [12]  1056.30500000   
SHIM_SETTING [13]  -3366.30500000  
SHIM_SETTING [14]  -2808.45400000  
SHIM_SETTING [15]  -13967.40700000 
SHIM_SETTING [16]  -13937.08600000 
SHIM_SETTING [17]  7155.77600000   
SHIM_SETTING [18]  -1461.48500000  
SHIM_SETTING [19]  5701.16500000   
SHIM_SETTING [20]  -1678.19200000  
SHIM_SETTING [21]  -1399.13900000  
SHIM_SETTING [22]  468.56000000    
SHIM_SETTING [23]  -1538.93400000  
SHIM_SETTING [24]  805.16900000    
SHIM_SETTING [25]  -1195.28000000  
SHIM_SETTING [26]  5549.97300000   
SHIM_SETTING [27]  -873.66600000   
SHIM_SETTING [28]  -1256.34200000  
SHIM_SETTING [29]  -3077.17200000  
SHIM_SETTING [30]  4293.10300000   
SHIM_SETTING [31]  -26818.72800000 
SHIM_SETTING [32]  81437.61100000  
SHIM_SETTING [33]  430.22300000    
SHIM_SETTING [34]  2545.85500000   
SHIM_SETTING [35]  -3267.22200000  
SHIM_SETTING [36]  -2782.11000000  
SHIM_SETTING [37]  6425.01900000   
SHIM_SETTING [38]  -11578.34000000 
SHIM_SETTING [39]  18915.81900000  
SHIM_SETTING [40]  0.00000000      
