# Supplementary material for: Cooperative Catalytic Coupling of Benzyl Chlorides and Bromides with Electron-Deficient Alkenes
Source: Org Lett. 2024 Jun 19;26(25):5248–52. doi: 10.1021/acs.orglett.4c01413 (PMC11217938; doi:10.1021/acs.orglett.4c01413)
Supplement: Supplementary file 2 — ol4c01413_si_002.zip [file ol4c01413_si_002.zip › FID for publication/1f/Primary_NMR_data_files/1H/pdata/1/auditp.txt]

##TITLE= Audit trail, TopSpin 3.6.0
##JCAMPDX= 5.01
##ORIGIN= Bruker BioSpin GmbH
##OWNER= nmrsu
$$ C:/NMRDATA/rhanuma/RH-3073-col/10/pdata/1/auditp.txt
##AUDIT TRAIL=  $$ (NUMBER, WHEN, WHO, WHERE, PROCESS, VERSION, WHAT)
(   1,<2024-02-07 10:05:12.535 -0600>,<nmrsu>,<PS312NMR>,<go4>,<TopSpin 3.6.0>,
      <created by zg
	started at 2024-02-07 10:03:37.562 -0600,
	POWCHK enabled, PULCHK disabled,
       configuration hash MD5:
       31 EF 33 9E 61 14 16 41 0D E1 3D 02 50 84 19 D8
       data hash MD5: 64K
       49 C6 1B D1 2A 63 73 71 FA 8A 79 F6 F2 DF 3D 05>)
(   2,<2024-02-07 10:05:12.675 -0600>,<nmrsu>,<PS312NMR>,<audit>,<TopSpin 3.6.0>,
      <user comment:
       ICON-NMR User ID: rhanuma
       data hash MD5: 64K
       49 C6 1B D1 2A 63 73 71 FA 8A 79 F6 F2 DF 3D 05>)
(   3,<2024-02-07 10:05:14.251 -0600>,<nmrsu>,<PS312NMR>,<proc1d>,<TopSpin 3.6.0>,
      <Start of raw data processing
       ef LB = 0.3 FT_mod = 6 PKNL = 1 SI = 64K 
       data hash MD5: 64K
       9C 2A 53 9F 27 EE E2 F2 F7 05 07 78 EE 41 76 12>)
(   4,<2024-02-07 10:05:14.953 -0600>,<nmrsu>,<PS312NMR>,<proc1d>,<TopSpin 3.6.0>,
      <apk 
       data hash MD5: 64K
       02 8E 57 15 DF 28 04 84 BC 6C 89 1F 28 7D F6 55>)
(   5,<2024-02-07 10:05:15.124 -0600>,<nmrsu>,<PS312NMR>,<proc1d>,<TopSpin 3.6.0>,
      <abs ABSG = 5 
       data hash MD5: 64K
       16 2E A2 A9 69 10 02 DA AA BB F3 E7 66 25 AE 14>)
##END=

$$ hash MD5
$$ C8 12 90 F1 6D 67 E7 66 74 46 97 6D 2F 56 C7 2B
