# Supplementary material for: Cooperative Catalytic Coupling of Benzyl Chlorides and Bromides with Electron-Deficient Alkenes
Source: Org Lett. 2024 Jun 19;26(25):5248–52. doi: 10.1021/acs.orglett.4c01413 (PMC11217938; doi:10.1021/acs.orglett.4c01413)
Supplement: Supplementary file 2 — ol4c01413_si_002.zip [file ol4c01413_si_002.zip › FID for publication/1f/Primary_NMR_data_files/1H/pdata/1/intrng]

P 0
7.657093   6.876412
5.339189   4.888808
4.738172   4.440871
3.055812   2.500322
2.400713   1.727891
