# Supplementary material for: Cooperative Catalytic Coupling of Benzyl Chlorides and Bromides with Electron-Deficient Alkenes
Source: Org Lett. 2024 Jun 19;26(25):5248–52. doi: 10.1021/acs.orglett.4c01413 (PMC11217938; doi:10.1021/acs.orglett.4c01413)
Supplement: Supplementary file 2 — ol4c01413_si_002.zip [file ol4c01413_si_002.zip › FID for publication/1f/Primary_NMR_data_files/1H/pdata/1/parm.txt]

Current Data Parameters
NAME        RH-3073-col              
EXPNO                10              
PROCNO                1              

F2 - Acquisition Parameters
Date_          20240207              
Time              10.05 h            
INSTRUM           spect              
PROBHD   Z116098_0222 (              
PULPROG            zg30              
TD                65536              
SOLVENT           CDCl3              
NS                   16              
DS                    2              
SWH            8012.820 Hz           
FIDRES         0.244532 Hz           
AQ            4.0894465 sec          
RG                31.63              
DW               62.400 usec         
DE                 6.50 usec         
TE                298.0 K            
D1           1.00000000 sec          
TD0                   1              
SFO1        400.1524709 MHz          
NUC1                 1H              
P0                 3.33 usec         
P1                10.00 usec         
PLW1        13.89000034 W            

F2 - Processing parameters
SI                65536              
SF          400.1500441 MHz          
WDW                  EM              
SSB      0              
LB                 0.30 Hz           
GB       0              
PC                 1.00              
