# Supplementary material for: Cooperative Catalytic Coupling of Benzyl Chlorides and Bromides with Electron-Deficient Alkenes
Source: Org Lett. 2024 Jun 19;26(25):5248–52. doi: 10.1021/acs.orglett.4c01413 (PMC11217938; doi:10.1021/acs.orglett.4c01413)
Supplement: Supplementary file 2 — ol4c01413_si_002.zip [file ol4c01413_si_002.zip › FID for publication/1f/Primary_NMR_data_files/1H/pdata/1/peaklist.xml]

<?xml version="1.0" encoding="UTF-8"?>
<PeakList>
  <PeakList1D>
    <PeakList1DHeader creator="nmrsu" date="2024-02-07T10:05:15.202-06:00" expNo="10" name="RH-3073-col" owner="" procNo="1" source="C:/NMRDATA/rhanuma">
      <PeakPickDetails>F1=16.077141ppm, F2=-3.947399ppm, MI=0.10cm, MAXI=10000.00cm, PC=1.000
      </PeakPickDetails>
    </PeakList1DHeader>
    <Peak1D F1="7.325631" intensity="1.386242e+001" type="0"/>
    <Peak1D F1="7.306676" intensity="1.746017e+000" type="0"/>
    <Peak1D F1="7.282709" intensity="1.074247e+000" type="0"/>
    <Peak1D F1="7.274791" intensity="9.170841e-001" type="0"/>
    <Peak1D F1="7.269867" intensity="9.038236e-001" type="0"/>
    <Peak1D F1="7.248823" intensity="1.255431e-001" type="0"/>
    <Peak1D F1="7.213749" intensity="1.380349e-001" type="0"/>
    <Peak1D F1="7.207037" intensity="1.530740e-001" type="0"/>
    <Peak1D F1="7.200269" intensity="1.567378e-001" type="0"/>
    <Peak1D F1="7.193060" intensity="1.283900e-001" type="0"/>
    <Peak1D F1="7.173506" intensity="6.365376e-001" type="0"/>
    <Peak1D F1="5.151838" intensity="7.942181e+000" type="0"/>
    <Peak1D F1="5.144114" intensity="4.608742e+000" type="0"/>
    <Peak1D F1="4.603540" intensity="6.887132e-001" type="0"/>
    <Peak1D F1="4.592939" intensity="3.874846e-001" type="0"/>
    <Peak1D F1="4.477092" intensity="1.145357e-001" type="0"/>
    <Peak1D F1="2.813569" intensity="1.500000e+001" type="0"/>
    <Peak1D F1="2.807956" intensity="9.141035e+000" type="0"/>
  </PeakList1D>
</PeakList>
