# Supplementary material for: Cooperative Catalytic Coupling of Benzyl Chlorides and Bromides with Electron-Deficient Alkenes
Source: Org Lett. 2024 Jun 19;26(25):5248–52. doi: 10.1021/acs.orglett.4c01413 (PMC11217938; doi:10.1021/acs.orglett.4c01413)
Supplement: Supplementary file 2 — ol4c01413_si_002.zip [file ol4c01413_si_002.zip › FID for publication/1f/Primary_NMR_data_files/1H/shimvalues]

# Wed Feb 07 10:05:12 2024
#$$PROBEIDENTIFIER=Z116098_0222
#$$PROBENAME=PA BBO 400S1 BBF-H-D-05 Z SP
#$$SHIMID=292722
#
# Active Shim Gradients
#
Z           		3178            
Z2          		-2559           
Z3          		616             
Z4          		-3069           
Z5          		34              
Z6          		777             
Z7          		1223            
Z8          		8169            
X           		-3658           
XZ          		518             
XZ2         		-10961          
XZ3         		-2790           
XZ4         		549             
XZ5         		5559            
Y           		13563           
YZ          		-42064          
YZ2         		28156           
YZ3         		2019            
YZ4         		-607            
YZ5         		-2963           
XY          		-603            
XYZ         		395             
XYZ2        		1142            
XYZ3        		-767            
XYZ4        		1585            
XYZ5        		-3006           
(X2-Y2)     		473             
(X2-Y2)Z    		33              
(X2-Y2)Z2   		-1761           
(X2-Y2)Z3   		66              
(X2-Y2)Z4   		2130            
(X2-Y2)Z5   		-3446           
X3          		-3782           
X3Z         		1995            
Y3          		-1160           
Y3Z         		-2211           
#
# Lock Parameter
#
FIELD		7292.299
LOCKPHASE		211.353 
LOCKPOWER		-30.000 
LOCKGAIN		125.691 
LOCKDC		-75.000 
LOCKSHIFT		7.240   
LOOPGAIN		-12.000 
LOOPTIME		0.400   
LOOPFILTER		100.000 
#
IEEE64_VERSION_CODE 1
#
# Shim currents 
#
SHIM_SETTING [1 ]  1744.31399302   
SHIM_SETTING [2 ]  -7052.58776191  
SHIM_SETTING [3 ]  113.51706328    
SHIM_SETTING [4 ]  9659.94613720   
SHIM_SETTING [5 ]  -4419.41825887  
SHIM_SETTING [6 ]  -4672.33463031  
SHIM_SETTING [7 ]  5688.10725074   
SHIM_SETTING [8 ]  2743.56433733   
SHIM_SETTING [9 ]  -585.11311118   
SHIM_SETTING [10]  -1278.75724681  
SHIM_SETTING [11]  0.00000000      
SHIM_SETTING [12]  1051.30500000   
SHIM_SETTING [13]  -3371.30500000  
SHIM_SETTING [14]  -2801.66400000  
SHIM_SETTING [15]  -14005.73300000 
SHIM_SETTING [16]  -13855.41200000 
SHIM_SETTING [17]  7151.03700000   
SHIM_SETTING [18]  -1408.74500000  
SHIM_SETTING [19]  5701.89500000   
SHIM_SETTING [20]  -1656.20500000  
SHIM_SETTING [21]  -1399.78600000  
SHIM_SETTING [22]  467.91300000    
SHIM_SETTING [23]  -1539.93400000  
SHIM_SETTING [24]  804.16900000    
SHIM_SETTING [25]  -1195.67100000  
SHIM_SETTING [26]  5549.58200000   
SHIM_SETTING [27]  -866.87600000   
SHIM_SETTING [28]  -1231.43000000  
SHIM_SETTING [29]  -3077.17200000  
SHIM_SETTING [30]  4293.10300000   
SHIM_SETTING [31]  -26841.40900000 
SHIM_SETTING [32]  81302.52300000  
SHIM_SETTING [33]  430.22300000    
SHIM_SETTING [34]  2545.85500000   
SHIM_SETTING [35]  -3267.22200000  
SHIM_SETTING [36]  -2782.11000000  
SHIM_SETTING [37]  6381.97800000   
SHIM_SETTING [38]  -11593.03800000 
SHIM_SETTING [39]  18816.50000000  
SHIM_SETTING [40]  0.00000000      
