# Supplementary material for: Cooperative Catalytic Coupling of Benzyl Chlorides and Bromides with Electron-Deficient Alkenes
Source: Org Lett. 2024 Jun 19;26(25):5248–52. doi: 10.1021/acs.orglett.4c01413 (PMC11217938; doi:10.1021/acs.orglett.4c01413)
Supplement: Supplementary file 2 — ol4c01413_si_002.zip [file ol4c01413_si_002.zip › FID for publication/3a/Primary_NMR_data_files/13C/1/adcInfo_TRX3.xml]

 <TRX channel="3">
	<summary>Optimal performance achieved</summary>
	<maxAdcModulation>
		<utcDate>27-18:20:12.771</utcDate>
		<adcModulationPercent>27</adcModulationPercent>
		<numScan>22</numScan>
		<numExp>0</numExp>
	</maxAdcModulation>
	<minAdcModulation>
		<utcDate>27-18:19:26.272</utcDate>
		<adcModulationPercent>23</adcModulationPercent>
		<numScan>5</numScan>
		<numExp>0</numExp>
	</minAdcModulation>
	<adcOverflow>no</adcOverflow>
</TRX>
