# Supplementary material for: Cooperative Catalytic Coupling of Benzyl Chlorides and Bromides with Electron-Deficient Alkenes
Source: Org Lett. 2024 Jun 19;26(25):5248–52. doi: 10.1021/acs.orglett.4c01413 (PMC11217938; doi:10.1021/acs.orglett.4c01413)
Supplement: Supplementary file 2 — ol4c01413_si_002.zip [file ol4c01413_si_002.zip › FID for publication/3a/Primary_NMR_data_files/13C/1/audita.txt]

##TITLE= Audit trail, TopSpin 4.1.4
##JCAMPDX= 5.01
##ORIGIN= Bruker BioSpin GmbH
##OWNER= rhanuma
$$ /opt/nmrdata/nmrdata/rhanuma/RH-3033/1/audita.txt
##AUDIT TRAIL=  $$ (NUMBER, WHEN, WHO, WHERE, PROCESS, VERSION, WHAT)
(   1,<2023-11-27 12:14:27.156 -0600>,<rhanuma>,<CZC83388HZ>,<cprserver>,<TopSpin 4.1.4>,
      <new/edc EXPNO=1 PROCNO=1>)
(   2,<2023-11-27 12:19:00.700 -0600>,<rhanuma>,<CZC83388HZ>,<cprserver>,<TopSpin 4.1.4>,
      <changed parameter F1 NS to 32>)
(   3,<2023-11-27 18:19:00.888 +0000>,<rhanuma>,<CZC83388HZ>,<go4>,<TopSpin 4.1.4>,
      <acquisition in progress>)
(   4,<2023-11-27 18:20:43.617 +0000>,<rhanuma>,<CZC83388HZ>,<go4>,<TopSpin 4.1.4>,
      <created by zg on 'Avance 800' (CZC83388HZ) by user 'rhanuma'
       on data set with UUID '701f54ac-8d51-11ee-8ffa-00139526aea5'
       started at 2023-11-27 18:19:00.898 +0000, POWCHK enabled, PULCHK disabled,
       completed at 2023-11-27 18:20:43.614 +0000
       configuration hash MD5:
       E4 FA 0B B3 E6 37 BE C1 B0 31 B8 7F FC C5 57 D5
       double data hash MD5: 64K
       C0 62 3B 7D 90 78 21 B4 80 07 00 BC B5 4E F9 D6>)
##END=

$$ hash MD5
$$ 22 7C BF 21 CD 3F 83 32 BC 1E 8A 26 CF E5 65 5A
