# Supplementary material for: Cooperative Catalytic Coupling of Benzyl Chlorides and Bromides with Electron-Deficient Alkenes
Source: Org Lett. 2024 Jun 19;26(25):5248–52. doi: 10.1021/acs.orglett.4c01413 (PMC11217938; doi:10.1021/acs.orglett.4c01413)
Supplement: Supplementary file 2 — ol4c01413_si_002.zip [file ol4c01413_si_002.zip › FID for publication/3a/Primary_NMR_data_files/13C/1/pdata/1/auditp.txt]

##TITLE= Audit trail, TopSpin 4.1.4
##JCAMPDX= 5.01
##ORIGIN= Bruker BioSpin GmbH
##OWNER= rhanuma
$$ /opt/nmrdata/nmrdata/rhanuma/RH-3033/1/pdata/1/auditp.txt
##AUDIT TRAIL=  $$ (NUMBER, WHEN, WHO, WHERE, PROCESS, VERSION, WHAT)
(   1,<2023-11-27 12:14:27.155 -0600>,<rhanuma>,<CZC83388HZ>,<cprserver>,<TopSpin 4.1.4>,
      <new/edc PROCNO=1>)
(   2,<2023-11-27 12:20:44.041 -0600>,<rhanuma>,<CZC83388HZ>,<proc1d>,<TopSpin 4.1.4>,
      <Start of raw data processing
       em LB = 1 SI = 32K 
       data hash MD5: 32K
       B2 BA 0A 33 4C D7 96 C0 7F 31 35 68 B5 A8 03 8C>)
(   3,<2023-11-27 12:20:44.083 -0600>,<rhanuma>,<CZC83388HZ>,<proc1d>,<TopSpin 4.1.4>,
      <ft FT_mod = 6 PKNL = 1 SI = 32K 
       data hash MD5: 32K
       52 97 C1 CE 42 01 DE CD D4 4A 77 E5 70 41 B0 E7>)
(   4,<2023-11-27 12:20:44.194 -0600>,<rhanuma>,<CZC83388HZ>,<proc1d>,<TopSpin 4.1.4>,
      <apk 
       data hash MD5: 32K
       E9 3F C2 10 66 80 2E 1C 23 14 D7 02 C6 B8 CC D9>)
(   5,<2023-11-27 12:20:44.232 -0600>,<rhanuma>,<CZC83388HZ>,<proc1d>,<TopSpin 4.1.4>,
      <abs n ABSG = 5 
       data hash MD5: 32K
       13 44 9C C3 67 96 6E DC AD 79 D3 62 74 BA 5E F8>)
##END=

$$ hash MD5
$$ 17 33 46 CA A7 55 81 76 36 F6 18 07 F9 F4 AB 56
