# Supplementary material for: Cooperative Catalytic Coupling of Benzyl Chlorides and Bromides with Electron-Deficient Alkenes
Source: Org Lett. 2024 Jun 19;26(25):5248–52. doi: 10.1021/acs.orglett.4c01413 (PMC11217938; doi:10.1021/acs.orglett.4c01413)
Supplement: Supplementary file 2 — ol4c01413_si_002.zip [file ol4c01413_si_002.zip › FID for publication/3a/Primary_NMR_data_files/13C/1/shimvalues]

# Mon Nov 27 18:20:42 2023
#$$PROBEIDENTIFIER=Z161768_0005
#$$PROBENAME=CP TCI 800S4 H&F/C/N-D-05 Z
#$$SHIMID=292722
#
# Active Shim Gradients
#
Z           		34360           
Z2          		3382            
Z3          		-85             
Z4          		-7585           
Z5          		-794            
Z6          		7416            
Z7          		7397            
Z8          		-2958           
X           		-1772           
XZ          		-1811           
XZ2         		2579            
XZ3         		1267            
XZ4         		-1770           
XZ5         		-1563           
Y           		3342            
YZ          		-1668           
YZ2         		-2813           
YZ3         		270             
YZ4         		-1803           
YZ5         		2055            
XY          		446             
XYZ         		5402            
XYZ2        		52              
XYZ3        		-921            
XYZ4        		-2318           
XYZ5        		-139            
(X2-Y2)     		-126            
(X2-Y2)Z    		4534            
(X2-Y2)Z2   		1263            
(X2-Y2)Z3   		-2047           
(X2-Y2)Z4   		-1343           
(X2-Y2)Z5   		-386            
X3          		1403            
X3Z         		-302            
Y3          		-2488           
Y3Z         		387             
#
# Lock Parameter
#
FIELD		 219.434
LOCKPHASE		   6.354
LOCKPOWER		 -27.000
LOCKGAIN		 144.285
LOCKDC		 -75.000
LOCKSHIFT		   7.240
LOOPGAIN		 -12.000
LOOPTIME		   0.400
LOOPFILTER		 100.000
#
IEEE64_VERSION_CODE 1
#
# Shim currents 
#
SHIM_SETTING [ 1]    18019.31831736
SHIM_SETTING [ 2]     2082.02893422
SHIM_SETTING [ 3]    -3057.23407439
SHIM_SETTING [ 4]    -4756.19334399
SHIM_SETTING [ 5]     1121.99714078
SHIM_SETTING [ 6]      157.30085245
SHIM_SETTING [ 7]     4541.58203576
SHIM_SETTING [ 8]    -7488.03316053
SHIM_SETTING [ 9]      405.66540177
SHIM_SETTING [10]      135.00026552
SHIM_SETTING [11]        0.00000000
SHIM_SETTING [12]    -2874.29900000
SHIM_SETTING [13]    -2101.03400000
SHIM_SETTING [14]      826.98501803
SHIM_SETTING [15]    -1305.59641437
SHIM_SETTING [16]     1110.97561658
SHIM_SETTING [17]    -4150.94920442
SHIM_SETTING [18]      815.30645671
SHIM_SETTING [19]    -3973.42908147
SHIM_SETTING [20]    -1996.16160120
SHIM_SETTING [21]     3465.58788943
SHIM_SETTING [22]    -2349.99488149
SHIM_SETTING [23]     4653.24374255
SHIM_SETTING [24]    -4068.94282100
SHIM_SETTING [25]    -2764.41701571
SHIM_SETTING [26]       75.28516900
SHIM_SETTING [27]      533.61701164
SHIM_SETTING [28]    -1602.67002572
SHIM_SETTING [29]    -1361.10701655
SHIM_SETTING [30]    -1654.64269595
SHIM_SETTING [31]     6352.33378538
SHIM_SETTING [32]     -181.31672663
SHIM_SETTING [33]     3944.63202782
SHIM_SETTING [34]    -5416.25886234
SHIM_SETTING [35]     7070.18770581
SHIM_SETTING [36]    -1617.60676532
SHIM_SETTING [37]     -901.66860132
SHIM_SETTING [38]     2998.90735509
SHIM_SETTING [39]     7571.93160419
SHIM_SETTING [40]        0.00000000
