# Supplementary material for: Cooperative Catalytic Coupling of Benzyl Chlorides and Bromides with Electron-Deficient Alkenes
Source: Org Lett. 2024 Jun 19;26(25):5248–52. doi: 10.1021/acs.orglett.4c01413 (PMC11217938; doi:10.1021/acs.orglett.4c01413)
Supplement: Supplementary file 2 — ol4c01413_si_002.zip [file ol4c01413_si_002.zip › FID for publication/3a/Primary_NMR_data_files/13C/1/topshimreport]

New TopShim run:

version = topshim 2.2.0
date = 2023-11-27
time = 12:17:57.591
command = topshim z6off 1d ss coil=13C tuneboff tuneaoff convcomp ordmax=8

FINE SHIMMING

Parameters:

probe = Z161768_0005
solvent = CDCl3
shim nucleus = 2H
nucleus optimised for = 13C
o1p (from lock) = 7.24 ppm

Results:


1D Shimming:
Iteration 1: FWHM Before= 0.3 Hz, Target= 0.3 Hz, After= 0.6 Hz
Iteration 2: FWHM Before= 0.6 Hz, Target= 0.3 Hz, After= 0.3 Hz
Shim succeeded

Lineshape quality factor (1D shimming, non-spinning) = 0.429

shim changes: 
Z	-158
Z2	-171
Z3	-350
Z4	-491
Z5	-333
Z6	-1436
Z7	-1061
Z8	+682

duration = 47 sec
completed successfully
finished Mon Nov 27 12:18:42 2023


========================================================================
