# Supplementary material for: Cooperative Catalytic Coupling of Benzyl Chlorides and Bromides with Electron-Deficient Alkenes
Source: Org Lett. 2024 Jun 19;26(25):5248–52. doi: 10.1021/acs.orglett.4c01413 (PMC11217938; doi:10.1021/acs.orglett.4c01413)
Supplement: Supplementary file 2 — ol4c01413_si_002.zip [file ol4c01413_si_002.zip › FID for publication/3a/Primary_NMR_data_files/13C/1/uxnmr.info]

CONFIGURATION INFORMATION
=========================

Path         : /opt/topspin/conf/instr/spect/uxnmr.info
Date         : Thu May 11 20:44:09 2023
Release      : TopSpin 4.1.4
Installed in : /opt/topspin
Host         : BladeEpu
OS           : CentOS Linux release 7.2.1511 (Core) 
SPECTR-OS    : Version 4.1.166.20220113
CPU          : Intel(R) Core(TM) i7-4700EQ CPU @ 2.40GHz (8 cores at 2267 MHz with Hyperthreading)
User         : root (root)
System       : Avance Neo 800 NMR spectrometer
1H-frequency : 800.34 MHz
Description  : Avance 800
Bruker Order : 406062
Configured in: BladeEpu:/opt/topspin/conf/instr/spect

AQ-Rack:
- EPU/2: AV4 EPU/2 Embedded Processing Unit H153448F1/00703 ECL 01.04
- TRX 1200: AV4 TRANSCEIVER 1200 Z148391/02059 ECL 02.01
  Location: slot 1 in rack 1
  Connection: at IP 192.168.180.14 via PCIe #3
  Firmware Version: 20210312121750
  Devices: MTD at /dev/mtd2, DRX at /dev/bbu/drx3.5, RTD at /dev/bbu/rtd3.4
  Sequencer: FCube
  - FCube1
- TRX 1200: AV4 TRANSCEIVER 1200 Z148391/02389 ECL 02.01
  Location: slot 2 in rack 1
  Connection: at IP 192.168.180.18 via PCIe #4
  Firmware Version: 20210312121750
  Devices: MTD at /dev/mtd11, DRX at /dev/bbu/drx4.5, RTD at /dev/bbu/rtd4.4
  Sequencer: FCube
  - FCube2
- TRX 1200: AV4 TRANSCEIVER 1200 Z148391/02452 ECL 02.01
  Location: slot 3 in rack 1
  Connection: at IP 192.168.180.22 via PCIe #5
  Firmware Version: 20210312121750
  Devices: MTD at /dev/mtd20, DRX at /dev/bbu/drx5.5, RTD at /dev/bbu/rtd5.4
  Sequencer: FCube
  - FCube3
- TRX 1200: AV4 TRANSCEIVER 1200 Z148391/02484 ECL 02.01
  Location: slot 4 in rack 1
  Connection: at IP 192.168.180.26 via PCIe #6
  Firmware Version: 20210312121750
  Devices: MTD at /dev/mtd29, DRX at /dev/bbu/drx6.5, RTD at /dev/bbu/rtd6.4
  Sequencer: FCube
  - FCube4
- GTU: AV4 GT-CONTROLLER UNIT Z148393/00800 ECL 01.01
  Location: slot 6 in rack 1
  Connection: at IP 192.168.180.38 via PCIe #9
  Firmware Version: 20190906085855
  - Gradient resolution: 1.0 us
  Devices: MTD at /dev/mtd37, RTD at /dev/bbu/rtd9.4, GPROC at /dev/bbu/gproc9.7
  Sequencer: GCube, TCube
  - GCube1
  - TCube1
- PSM-A: AV4 PSM-A Z149510/11091 ECL 02.01
- HPPR/2 COVER2: HPPR/2 Cover2 Z124567/03005 ECL 00.05
  HPPR2: - HPPR/2 preamplifier connected via AqRack
      Type      : HPPR/2
      Controller: Cover/2
                  no LED display for tuning and matching
      Module  1 : HPLNA 19F1H (virtual 50 Ohm reference: 100.5%/-0.1deg, reflection meter without CRP-Bias capability)
                  PN=Z103208, SN=00310 from 20181211
      Module  2 : 2H
                  PN=Z003476, SN=00392 from 20181205
      Module  3 : 13C/79Br
                  PN=Z003527, SN=00388 from 20181123
      Module  4 : 15N
                  PN=Z003533, SN=00396 from 20190116
      Module  5 : 31P
                  PN=Z102452, SN=00214 from 20181101
  
- HPLNA 19F1H: HPLNA 1H MODULE 800 Z103208/00310 ECL 06.02
- 2H: HPPR/2 2H MODULE 800 Z003476/00392 ECL 07.00
- 13C/79Br: HPPR/2 13C MODULE 800 Z003527/00388 ECL 08.00
- 15N: HPPR/2 15N MODULE 800 Z003533/00396 ECL 07.01
- 31P: HPPR/2 31P MODULE 800 Z102452/00214 ECL 07.01
- RACK: AV4 AQS CHASSIS Z149500/00988 ECL 00.03
- PSM-48V: AV4 PSM-48V Z149850/01963 ECL 01.01
- PSM-D: AV4 PSM-D Z149520/00564 ECL 00.02
- FANTRAY: AV4 AQS FAN TRAY Z149501/00970 ECL 00.02
- REF 1200: AV4 REFERENCE 1200 Z148270/00893 ECL 02.02


Transmitters at the spectrometer subnet:
----------------------------------------
BLA-W144059-000251 W144059/000251 ECL 10:
- TCP/IP address = 192.168.99.13
- Firmware VS    = 20210223
- Amplifier      = AV4 BLABB500 15-600: W144059/000251 ECL 10
- Controller     = BLA CONTROL BOARD 7: W133936/021287 ECL 21
BLA-W148223-000067 W148223/000067 ECL 10:
- TCP/IP address = 192.168.99.12
- Firmware VS    = 20210223
- Amplifier      = AV4 BLABBH2H 500/100/250 700-900: W148223/000067 ECL 10
- Controller     = BLA CONTROL BOARD 7: W133936/021231 ECL 21
LTRX Z109893/00289 ECL 02.01:
- TCP/IP address = 192.168.99.11
- Amplifier      = BSMS/2 LOCK TRANSCEIVER 800: Z109893/00289 ECL 02.01

BSMS: BSMS/2 connected to ethernet
- TCP/IP address = 192.168.99.11
- ELCB firmware version = 20210921
- ELCB = BSMS/2 ELCB: Z100818/07770 ECL 07.02
- GAB current limits = 0.0/X, 0.0/Y, 10.0/Z (in A)
- Shim System = BOSS3-SB
- SCB channels = 40
- Shim matrix file: 292722da.dat
- Active shims: Z Z2 Z3 Z4 Z5 X XZ XZ2 (X2-Y2) XY Y YZ YZ2 (X2-Y2)Z2 XZ4 XZ3 Z6 (X2-Y2)Z YZ4 YZ3 XYZ2 XYZ X3Z X3 Y3Z Y3 Z7 Z8 XZ5 YZ5 (X2-Y2)Z3 (X2-Y2)Z4 (X2-Y2)Z5 XYZ3 XYZ4 XYZ5
- Magnet polarity: SN (Bruker), uses standard H0 polarity
- L-TRX = BSMS/2 LOCK TRANSCEIVER 800: Z109893/00289 ECL 02.01
- Lock: on L-TRX board, supports 2H
- VTU_SPB = BSMS/2 SPB SENSOR & PNEUMATIC BD: Z115191/04896 ECL 05.02
- VTU_VPSB1 = AV4 VARIABLE POWER SUPPLY BD DC: Z139305/00912 ECL 01.02

VTU: in BSMS/2 connected to ethernet
- TCP/IP address = 192.168.99.11

SampleCase: in BSMS/2 connected to ethernet
- TCP/IP address = 192.168.99.11

Cryo Cooling Control Unit: CU5 - COOLING UNIT/5 Z159072/101
- TCP/IP address   = 192.168.98.2

Line Distribution Units at the spectrometer subnet:
-------------------------------------------------
Line Distribution Unit 1: PDU1
- TCP/IP address   = 192.168.99.99

Magnet System:
- Magnet  : BZH0278070B05
- Cryostat: D366-54-8816
- Polarity: SN (Bruker)


RF cable connections (detected)
--------------------------------------------------------------------
TRX1 NORM output -> input 2 of transmitter 2 (AV4 BLABBH2H 500/100/250 700-900 W148223/000067 at TCP/IP 192.168.99.12)
TRX1 AUX  output -> open
TRX2 NORM output -> input 3 of transmitter 2 (AV4 BLABBH2H 500/100/250 700-900 W148223/000067 at TCP/IP 192.168.99.12)
TRX2 AUX  output -> open
TRX3 NORM output -> input 1 of transmitter 2 (AV4 BLABBH2H 500/100/250 700-900 W148223/000067 at TCP/IP 192.168.99.12)
TRX3 AUX  output -> open
TRX4 NORM output -> input 1 of transmitter 1 (AV4 BLABB500 15-600 W144059/000251 at TCP/IP 192.168.99.13)
TRX4 AUX  output -> open

Blanking cable connections (detected)
--------------------------------------------------------------------
transmitter 1 = AV4 BLABB500 15-600 W144059/000251 at TCP/IP 192.168.99.13:
- amplifier B-500W uses blanking 4

transmitter 2 = AV4 BLABBH2H 500/100/250 700-900 W148223/000067 at TCP/IP 192.168.99.12:
- amplifier B-500W uses blanking 3
- amplifier 1H-100W uses blanking 1
- amplifier 2H-250W uses blanking 2

transmitter 3 = BSMS/2 LOCK TRANSCEIVER 800 Z109893/00289 at TCP/IP 192.168.99.11:
- amplifier 2H-5W needs no blanking


Preamplifier connections (detected)
--------------------------------------------------------------------
Tune-TRX1 -> HPLNA 19F1H -> REC1
Tune-TRX2 -> 2H          -> REC2
Tune-TRX3 -> 13C/79Br    -> REC3
Tune-TRX4 -> 15N         -> REC4
Tune-TRX4 -> 31P         -> REC4
